# Supplementary material for: Five new species of Inosperma from China: Morphological characteristics, phylogenetic analyses, and toxin detection
Source: Front Microbiol. 2022 Oct 31;13:1021583. doi: 10.3389/fmicb.2022.1021583 (PMC9659589; doi:10.3389/fmicb.2022.1021583)
Supplement: Supplementary Data Sheet 2 — UPLC-MSMS Original Data. [file Data_Sheet_1.zip]

Archive with 1 entries (1 files):
- Supplementary_dataset.fas
