# Supplementary material for: Five new species of Inosperma from China: Morphological characteristics, phylogenetic analyses, and toxin detection
Source: Front Microbiol. 2022 Oct 31;13:1021583. doi: 10.3389/fmicb.2022.1021583 (PMC9659589; doi:10.3389/fmicb.2022.1021583)
Supplement: Supplementary Data Sheet 2 — UPLC-MSMS Original Data. [file Data_Sheet_1.zip › Supplementary_dataset.fas]

>Auritella_dolichocystis_T24838
??????????????????????????????????????????????????????????????????????????????????????????????????????????????????????????????????????????????????????????????????????????????????????????????????????????????????????????????????????????????????????????????????????????????????????????????????????????????????????????????????????????????????????????????????????????????????????????????????????????????????????????????????????????????????????????????????????????????????????????????????????????????????????????????????????????????????????????????????????????????????????????????????????????????????????????????????????????????????????????????????????????????????????????????????????????????????????????????????????????????????????????????????????????????????????????????????????????????????????????????????????????????????????????????????????????????????????????????????????????????????TTAAGCATATCAATAAGCGGAGGAAAAGAAACTAACAAGGATTCCCCTAGTAACTGCGAGTGAAGTGGGAAAAGCTCAAATTTAAAAT-CTGGTGGTCGTC-TTA-GGCTGCTCGAGTTGTAAACTAAAGAAGTGC-TACCCGCGCTGGAATCCATATATAAGTCTCCTGGAATGGAGCATCATAGAGGGTGAGAATCCCGTCTTTGATATGGGCTTTTTCTGGGGCTTTGTGGTGTGCTCTCAAAGAGTCGAGTTGTTTGGGAATGCAGCTCAAAATGGGTGGTAAATGCCATCTAAAGCTAAATATAGGCGAGAGACCGATAGCGAACAAGTACCGTGAGGGAAAGATGAAAAGAACTTTGGAAAGAGAGTTAAACAGTATGTGAAATTGCTGAAAGGGAAACGCTTGAAGTCAGACGCATC-AGCTAGGAATCAACC-CTTAGCTTCTGCTGGGTGCATTTCCTTGATTC-TGATGGGCCAGCATCAATTTTGATCGTTGGAGAAAGGCCT-TTGGGAATGTGGCATC-TCTTTTGTAGATGTGTTATAGCCCATTGGTCATATGCAGCGGTTGGGATTGAGGAACTCAGCAT--GGTCCT----CCGG-GAC----TTGGAT--TTTATTTTT-CACAT----CTCATGCTTAGGATGGTTGGCA-CAATGGCTTTAATCGACCCGTCTTGAAACACGGACCAAGGAGTCTAACTTGCATGCAAGTGTTTGGGTGG--AAAACTCATGCGCGCAATGAAAGTG-A--AAGTTGAGATCTCTTCTTGTTCAATAGGGA-GGAGAGCATCGACACCCGGACCAGACCTT-TTGTGATGGATCTGC-GGTAGAGCATGTATGTTGGGACCCGAAAGATGGTGAACTATGCCTGAATAGGGTGAAGCCAGAGGAAACTCTGGTGGAGGCTCGTAGCGATTCTGACGTGCAAATCGATCGTCAAATTTGGGTATAGGGGCGAAAGACTAATCGAACCATCTAGTAGCTGGTTCCTGCCGAAGTTTCCCTCAGGATAGCAGAAACTCATCTCATCAGATTTATGTGGTAAAGCGAATGATTAGAGGCCTTGGGGTTGAAACAACCTTAACCTATTCTCAAACTTTAAATATGTAAGAACGGGCTGTCTCTTGACCTTGGACTGCTCGGGCGATTGAGAGTTTCTAGTGGGCCATTTTTGGTAAGCAGAACTGGCGATGC-GGGATGAACCGAACGCGAGGTTAAGGTGCCAGAATTCACACTCATCAGACACCACAAAAGGTGTTAGTTCATCTAGACAGCAGGACGGTGGCCATGGAAGTCGGAATCCGCTAAGGAGTGTGTAACAACTCACCTGCCGAATGAACTAGCC?????????????????????????????????????????????????????????????????????????????????????????????????????????????????????????????????????????????????????????????????????????????????????????????????????TTGGCCTTGATGGCGTGTATCTCTGTTGGATCGTTTTCTGGGCCTGTCATTGAGTTCTTGGAAGAGTGGGGTYTGGAATCATTGGAGGAGAATGCACATTCATCGACGACGTTCACCAAGGTGTTCGTTAATGGMGTTTGGATCGGTGTGCATCGTGATGCGGCTAATCTCGTAAAGACGTTGAAGAGGCTAAGAAGGAGAGATGATATCAGTACGGAAGTTTCGGTTGTGAGAGATATCCGAGAAAGGGAGATGAGAGTGTATACCGATGCGGGTCGGGTTTGCAGACCTCTCTTCATTGTRGAAGATCAGCAGTTAGTTTTGCAGAAGAAGCATATCAAGTGGCTTAACAATGGGGTTGATGACGAAGGGAATGTATTCAAATGGGAACAGTTGGTTAAGGGAGGGATTATTGARCTGCTTGACGCGGAGGAGGAAGAGACGGTAATGATCTCGATGACGCCTGAGGACTTGGAAAATTCGCGACTTCAGCAGAGGGGCATTGATCCGCACGCCAATGATGGTGACTTTGATCCAGCTGCTCGTCTTAAGGCTGGGACTCATGCGCATACCTGGACGCATTGCGAGATCCATCCTAGTATGATTCTCGGCGTTTGTGCTAGTATCATTCCCTTCCCTGATCATAACCAGG
>Auritella_dolichocystis_T24844
??????????????????????????????????????????????????????????????????????????????????????????????????????????????????????????????????????????????????????????????????????????????????????????????????????????????????????????????????????????????????????????????????????????????????????????????????????????????????????????????????????????????????????????????????????????????????????????????????????????????????????????????????????????????????????????????????????????????????????????????????????????????????????????????????????????????????????????????????????????????????????????????????????????????????????????????????????????????????????????????????????????????????????????????????????????????????????????????????????????????????????????????????????????????????????????????????????????????????????????????????????????????????????????????????????????????????????????????????????????????????TTAAGCATATCAATAAGCGGAGGAAAAGAAACTAACAAGGATTCCCCTAGTAACTGCGAGTGAAGTGGGAAAAGCTCAAATTTAAAAT-CTGGTGGTCGTC-TTA-GGCTGCTCGAGTTGTAAACTAAAGAAGTGC-TACCCGCGCTGGAATCCATATATAAGTCTCCTGGAATGGAGCATCATAGAGGGTGAGAATCCCGTCTTTGATATGGGCTTTTTCTGGGGCTTTGTGGTGTGCTCTCAAAGAGTCGAGTTGTTTGGGAATGCAGCTCAAAATGGGTGGTAAATGCCATCTAAAGCTAAATATAGGCGAGAGACCGATAGCGAACAAGTACCGTGAGGGAAAGATGAAAAGAACTTTGGAAAGAGAGTTAAACAGTATGTGAAATTGCTGAAAGGGAAACGCTTGAAGTCAGACGCATC-AGCTAGGAATCAACC-CTTAGCTTCTGCTGGGTGCATTTCCTTGATTC-TGATGGGCCAGCATCAATTTTGATCGTTGGAGAAAGGCCT-TTGGGAATGTGGCATC-TCTTTTGTAGATGTGTTATAGCCCATTGGTCATATGCAGCGGTTGGGATTGAGGAACTCAGCAT--GGTCCT----CCGG-GAC----TTGGAT--TTTATTTTT-CACAT----CTCATGCTTAGGATGGTTGGCA-CAATGGCTTTAATCGACCCGTCTTGAAACACGGACCAAGGAGTCTAACTTGCATGCAAGTGTTTGGGTGG--AAAACTCATGCGCGCAATGAAAGTG-A--AAGTTGAGATCTCTTCTTGTTCAATAGGGA-GGAGAGCATCGACACCCGGACCAGACCTT-TTGTGATGGATCTGC-GGTAGAGCATGTATGTTGGGACCCGAAAGATGGTGAACTATGCCTGAATAGGGTGAAGCCAGAGGAAACTCTGGTGGAGGCTCGTAGCGATTCTGACGTGCAAATCGATCGTCAAATTTGGGTATAGGGGCGAAAGACTAATCGAACCATCTAGTAGCTGGTTCCTGCCGAAGTTTCCCTCAGGATAGCAGAAACTCATCTCATCAGATTTATGTGGTAAAGCGAATGATTAGAGGCCTTGGGGTTGAAACAACCTTAACCTATTCTCAAACTTTAAATATGTAAGAACGGGCTGTCTCTTGACCTTGGACTGCTCGGGCGATTGAGAGTTTCTAGTGGGCCATTTTTGGTAAGCAGAACTGGCGATGC-GGGATGAACCGAACGCGAGGTTAAGGTGCCAGAATTCACACTCATCAGACACCACAAAAGGTGTTAGTTCATCTAGACAGCAGGACGGTGGCCATGGAAGTCGGAATCCGCTAAGGAGTGTGTAACAACTCACCTGCCGAATGAACTAGCCCTGAAAATGGATGGCGC----TTAAG-TG---TGATACCCATACCTCG-CCATTGGC-ATTGAAGTTGATATGCCAA-TGAGTAG???????????????????????????????????????????????????????????????????????????????????????????GCCTGTGGTCTTGTTAAAAATTTGGCCTTGATGGCGTGTATCTCTGTTGGATCGTTTTCTGGGCCTGTCATTGAGTTCTTGGAAGAGTGGGGYTTGGAATCATTGGAGGAGAATGCACATTCATCGACGACGTTCACCAAGGTGTTCGTTAATGGMGTTTGGATCGGTGTGCATCGTGATGCGGCTAATCTCGTAAAGACGTTGAAGAGGCTAAGAAGGAGAGATGATATCAGTACGGAAGTTTCGGTTGTGAGAGATATCCGAGAAAGGGAGATGAGAGTGTATACCGATGCGGGTCGGGTTTGCAGACCTCTCTTCATTGTAGAAGATCAGCAGTTAGTTTTGCAGAAGAAGCATATCAAGTGGCTTAACAATGGGGTTGATGACGAAGGGAATGTATTCAAATGGGAACAGTTGGTTAAGGGAGGGATTATTGARCTGCTTGACGCGGAGGAGGAAGAGACGGTAATGATCTCGATGACGCCTGAGGACTTGGAAAATTCGCGACTTCAGCAGAGGGGCATTGATCCGCACGCCAATGATGGTGACTTTGATCCAGCTGCTCGCCTTAAGGCTGGGACTCATGCGCATACCTGGACGCATTGCGAGATCCATCCTAGTATGATTCTCGGCGTTTGTGCTAGTATCATTCCCTTCCCTGATCATAACCAGG
>Inosperma longisporum MHHNU32337
AACAAGGTTTCCGTAGGTGAACCTGCGGAAGGATCATTACTGAAGC----AT---TATAA------TGAGTTGTTGCTGGT-----------------TTCGTGCACGCT------CGTTAT-TCTTCATTTC--TCCATT-A-TTTGTGCATCACTT--GTGTGG---------ATCTTT----------TGTCC-AAG----TTC---------ATCTCGGATG---ATT--AGGACTGCTTTGCAAAGTT--------GCTATTT-GT-GGGGCTTTCCTTGTAATC--TTTTTGAT-CCACATG-------TTTTCACATACACC--AAATG------TTTAGAAGGAA---ATAA----------------------AATTTGAATTGTTATACAACTTTCAGCAACGGATCTCTTGGCTCTCGCATCGATGAAGAACGCAGCGAAATGCGATAAGTAATGTGAATTGCAGAATTCAGTGAATCATCGAATCTTTGAACGCATCTTGCGCTCCTTGG-TATTCCGAGGAGCATGCCTGTTTGAGTGTCA--TTA--ATATCTCAA-CCACATTTTCGCA-------TGAAATGTGGCTTGGACTTGGAGGAA-T----GTGCAGGCTCT----GACT----CTCATAG-TCTGCTCCTCTAAAAAATATAAGCGGT-------------ACCTATATTG-G-AACTTTGGCTTAGGTGTGATA---CAT-ATCTGCATCTAATTGAG-G--TCG------------CCTA----TTGGTT-ATGCT----GCTGATT--------ATTATGAC---TTACTTGAT----AAAACTGACCTCAAATCAGGTAGGACCACCCGCTGAACTTAAGCATATTTAAGCATATCAATAAGCGGAGGAAAAGAAACTAACAAGGATTCCCTTAGTAACTGCGAGTGAAGAGGGAAAAGCTCAAATTTGTAAT-CTGGCG---GTC-TTT-GGCCGTCCGAGTTGTAATCTAGAGAAGTGC-TACCTGCGCTGGA--CCATGTACAAGTCTCCTGGAATGGAGCATCATAGAGGGTGAGAATCCCGTCTTTGACATGGAC--TGCCAGAGCTTTATAGGTGTGCTCTCAAAGAGTCGAGTTGTTTGGGAATGCAGCTCAAAATGGGTGGTAAATGCCATCTAAAGCTAAATATTGGCGAGAGACCGATAGCGAACAAGTACCGTGAGGGAAAGATGAAAAGAACTTTGGAAAGAGAGTTAAACAGTACGTGAAATTGCTGAAAGGGAAACGCTTGAAGTCAGTCGCATC-AGTTGGAAATCAACC-TT--GCTTTTGCTGGGTGTACTTTCC---ATC-TGATGGGTCAGCATCAATTTTGATTGCTGGATAAA-GTTC-TTGGGAATGTGGCATC-TT-----TGGATGTGTTATAGCCCTTGG-ACATATACAGTGGTTGGGATTGAGGAACTCAGCACGCGCC-------GCAA--GC----TTGGG-----C-TTGTC-CACAA----TACGTGCTTAGGAT-GCTGGCA-TAATGGCTTTAATCGACCCGTCTTGAAACACGGACCAAGGAGTCTAACATGCTTGCGAGTGTTTGAGTGG--AAAACTCATGCGCGTAATGAAAGTG-A--TAGTTGAGATCCCTGTC-----------AT-GGGGAGCATCGATGCCCAGACCAGACCTT-TTGTGACGGATCTGC-GGTAGAGCATGTATGTTGGGACCCGAAAGATGGTGAACTATGCCTGAATAGGGTGAAGCCAGAGGAAACTCTGGTGGAGGCTCGTAGCGATTCTGACGTGCAAATCGATCGTCAAATTTGGGTATAGGGGCGAAAGACTAATCGAACCATCTAGTAGCTGGTTCCTGCCGAAGTTTCCCTCAGGATAGCAGAAACTCG---TATCAGATTTATGTGGTAAAGCGAATGATTAGAGGCCTTGGGGTTGAAACAACCTTAACCTATTCTCAAACTTTAAATATGTAAGAACAAGCTGTCTCTTGA--TTGGACTGCTT-GGCGATTGAGAGTTTCTAGTGGGCCATTTTTGGTAAGCAGAACTGGCGATGC-GGGATGAACCGAACGTGAGGTTAAGGTGCCGGAATTCACGCTCATCAGACACCACAAAAGGTGTTAGTTCATCTAGACAGCAGGACGGTGGCCATGGAAGTCGGAATCCGCTAAGGAGTGTGTAACAACTCACCTGCCGAATGAACTAGCCCTGAAAATGGATGGCGC----TTAAG-CG---TGATACCCATACCTCA-CCATCAGT-GTTGAAG-TGACGCACTGA-TGAGTAGGCAGGCGTGGAGGTCAGTGAAGAAG??????????????????????????????????????????GCCGCTGAGACCCCAGAAGGTCAAGCTTGTGGTCTTGTGAAGAATTTAGCGTTGATGGCCTGCATCTCTGTTGGTTCATTTTCCGGGCCTGTCATTGAGTTCTTGGAAGAGTGGGGTCTGGAATCGTTGGAAGAGAATGCACATTCAGCAACGCCGTTCACCAAGGTGTTTGTCAATGGCGTTTGGATTGGTGTACACCGCGATGCAGCTAATCTTGTGAAGACTTTGAAGCGATTGAGGAGAAGAGACGACATTAGTACGGAGATTTCGGTTGTCAGAGATATTCGAGAGAGAGAAATGAGGGTATACACGGATGCAGGTCGAGTTTGCAGGCCGCTATTCATTGTGGAGGATCAACAGCTGGTTTTGCAAAAAAAACACGTCAGGTGGCTCAATAACGGAGTTGATGAGGAAGGGCAGGAGTTCAAGTGGGAGCAGATGATCAAGGGTGGTATCATCGAGTTACTTGACTCCGAAGAGGAGGAAACGGTCATGATCTCGATGACACCTGAAGACCTGGAGAATTCGCGGTTGCAACAAAGAGGGATTGATCCCCACGCAAATGACGGCGATTTCGATCCTGCTGCTCGTTTGAAGGCTGGGACTCATGCACATACTTGGACACATTGCGAAATTCATCCAAGCATGATTCTTGGCATCTGCGCCAGCATCATTCCATTCCCCGACCATAACCAGG
>Inosperma longisporum MHHNU33070
AACAAGGTTTCCGTAGGTGAACCTGCGGAAGGATCATTACTGAAGC----AT---TATAA------TGAGTTGTTGCTGGT-----------------TTCGTGCACGCT------CGTTAT-TCTTCATTTC--TCCATT-A-TTTGTGCATCACTT--GTGTGG---------ATCTTT----------TGTCC-AAG----TTC---------ATCTTGGATG---ATT--AGGACTGCTTTGCAAAGTT--------GCTATTT-GT-GGGGCTTTCCTTGTAATC--TTTTTGAT-CCACATGT------TTTTCACATACACC--AAATG------TTTAGAAGGAA---ATAA----------------------AATTTGAATTGTTATACAACTTTCAGCAACGGATCTCTTGGCTCTCGCATCGATGAAGAACGCAGCGAAATGCGATAAGTAATGTGAATTGCAGAATTCAGTGAATCATCGAATCTTTGAACGCATCTTGCGCTCCTTGG-TATTCCGAGGAGCATGCCTGTTTGAGTGTCA--TTA--ATATCTCAA-CCACATTTTCGCA------TGAAAATGTGGCTTGGACTTGGAGGAA-T----GTGCAGGCTCT----GACT----CTCATAG-TCTGCTCCTCTAAAAAATATAAGCGGT-------------ACCTATATTG-G-AACTTTGGCTTAGGTGTGATA---CAT-ATCTGCATCTAATTGAG-G--TCG------------CCTA----TTGGTT-ATGCT----GCTGATT--------ATTATGAC---TTACTTGAT---AAAACTTGACCTCAAATCAGGTAGGACCACCCGCTGAACTTAAGCATATTTAAGCATATCAATAAGCGGAGGAAAAGAAACTAACAAGGATTCCCTTAGTAACTGCGAGTGAAGAGGGAAAAGCTCAAATTTGTAAT-CTGGCG---GTC-TTT-GGCCGTCCGAGTTGTAATCTAGAGAAGTGC-TACCTGCGCTGGA--CCATGTACAAGTCTCCTGGAATGGAGCATCATAGAGGGTGAGAATCCCGTCTTTGACATGGAC--TGCCAGAGCTTTATAGGTGTGCTCTCAAAGAGTCGAGTTGTTTGGGAATGCAGCTCAAAATGGGTGGTAAATGCCATCTAAAGCTAAATATTGGCGAGAGACCGATAGCGAACAAGTACCGTGAGGGAAAGATGAAAAGAACTTTGGAAAGAGAGTTAAACAGTACGTGAAATTGCTGAAAGGGAAACGCTTGAAGTCAGTCGCATC-AGTTGGAAATCAACC-TT--GCTTTTGCTGGGTGTACTTTCC---ATC-CGATGGGTCAGCATCAATTTTGATTGCTGGATAAA-GTTC-TTGGGAATGTGGCATC-TT-----TGGATGTGTTATAGCCCTTGG-ACATATACAGTGGTTGGGATTGAGGAACTCAGCACGCGCC-------GCAA-GGC----TTGGG-----C-TTGTC-CACAA----TACGTGCTTAGGAT-GCTGGCA-TAATGGCTTTAATCGACCCGTCTTGAAACACGGACCAAGGAGTCTAACATGCTTGCGAGTGTTTGAGTGG--AAAACTCATGCGCGTAATGAAAGTG-A--TAGTTGAGATCCCTGTC-----------AT-GGGGAGCATCGATGCCCAGACCAGACCTT-TTGTGACGGATCTGC-GGTAGAGCATGTATGTTGGGACCCGAAAGATGGTGAACTATGCCTGAATAGGGTGAAGCCAGAGGAAACTCTGGTGGAGGCTCGTAGCGATTCTGACGTGCAAATCGATCGTCAAATTTGGGTATAGGGGCGAAAGACTAATCGAACCATCTAGTAGCTGGTTCCTGCCGAAGTTTCCCTCAGGATAGCAGAAACTCG---TATCAGATTTATGTGGTAAAGCGAATGATTAGAGGCCTTGGGGTTGAAACAACCTTAACCTATTCTCAAACTTTAAATATGTAAGAACAAGCTGTCTCTTGA--TTGGACTGCTT-GGCGATTGAGAGTTTCTAGTGGGCCATTTTTGGTAAGCAGAACTGGCGATGC-GGGATGAACCGAACGTGAGGTTAAGGTGCCGGAATTCACGCTCATCAGACACCACAAAAGGTGTTAGTTCATCTAGACAGCAGGACGGTGGCCATGGAAGTCGGAATCCGCTAAGGAGTGTGTAACAACTCACCTGCCGAATGAACTAGCCCTGAAAATGGATGGCGC----TTAAG-CG---TGATACCCATACCTCA-CCATCAGT-GTTGAAG-TGACGCACTGA-TGAGTAGGCAGGCGTGGAGGTCAGTGAAGAAG??????????????????????????????????????????GCCGCTGAGACCCCAGAAGGTCAAGCTTGTGGTCTTGTGAAGAATTTAGCGTTGATGGCCTGCATCTCTGTTGGTTCATTTTCCGGGCCTGTCATTGAGTTCTTGGAAGAGTGGGGTCTGGAATCGTTGGAAGAGAATGCACATTCAGCAACGCCGTTCACCAAGGTGTTTGTCAATGGCGTTTGGATTGGTGTACACCGCGATGCAGCTAATCTTGTGAAGACTTTGAAGCGATTGAGGAGAAGAGACGACATTAGTACGGAGATTTCGGTTGTCAGAGATATTCGAGAGAGAGAAATGAGGGTATACACGGATGCAGGCCGAGTTTGCAGGCCGCTATTCATTGTGGAGGATCAACAGCTGGTTTTGCAAAAAAAACACGTCAGGTGGCTTAATAACGGAGTTGATGAGGAAGGGCAGGAGTTCAAGTGGGAGCAGATGATCAAGGGTGGTATCATCGAGTTACTTGACTCCGAAGAGGAGGAAACGGTCATGATCTCGATGACACCTGAAGACCTGGAGAATTCGCGGTTGCAACAAAGAGGGATTGATCCCCACGCAAATGACGGCGATTTCGATCCTGCTGCTCGTTTGAAGGCTGGGACTCATGCACATACTTGGACACATTGCGAAATTCATCCAAGCATGATTCTTGGCATCTGCGCCAGCATCATTCCATTCCCCGACCATAACCAGG
>Inosperma sphaerobulbosum MHHNU32266
AACAAGGTTTCCGTAGGTGAACCTGCGGAAGGATCATTATCGAAAT----AG---CATCG-----GCGAGTTGTCGCTGGCTCCT------------GGTTGCACGCACT------CGTCGT-TCTTAATTTC--TCCATCTA-TTTGTGCACCCCTT--GTGTGG---------ATCTGTC----------------------------------CCTTGGGACG---ATT-GGGGACTGCTTTGCGAAACG---------ACCTTTTGC--GGGCTTTCCTTGTG--------TAGAT-CCTCATTT------TCTTCACATACCAC--------TTGTAAATAGGAAGGG--TTGGAATAT-----------------AATAAAAAATCGTTATACAACTTTCAGCAACGGATCTCTTGGCTCTCGCATCGATGAAGAACGCAGCGAAATGCGATAAGTAATGTGAATTGCAGAATTCAGTGAATCATCG-ATCTTTGAACGCATCTTGCGCTCCTTGG-TATTCCGAGGAGCATGCCTGTTTGAGTGTCA--TTA--ATATCTCAA-CCATACGCAC------------GAGTATGGCTTGGACTTGGGGGGA----TAATGCAGGCTCC----GAC----TTTGGTAG-TCTGCTCCCCTGAAATAAATGAGCGGT-------------GAAAAT-------GCCTCTTGT-TAGGTGTGATA---CTTTATCTGCATCTAAGGGTT-ACAT-----------------------------TTGCT----GCCATAT------GGATTGGATT------TTATTT----TTGACTGACCTCAAATCAGGTAGGACCACCCGCTGAACTTAAGCATATTTAAGCATATCAATAAGCGGAGGAAAAGAAACTAACAAGGATTCCCTTAGTAACTGCGAGTGAACTGGGAAGAGCTC-AATTTGTAAT-CTGGCG---GTC-TTT-GATCGTCCGAGTTGTAATCTAGAGAAGTGT-TACCTGCGCTGGA--CCGTGTACAAGTCTCCTGGAATGGAGCATCACAGAGGGTGAGAATCCCGTCTTTGACATGGAC--TGCCGGAGCTTAATAGGTGTGCTCTCGAAGAGTCGAGTTGTTTGGGAATGCAGCTCAAAATGGGTGGTAAATGCCATCTAAAGCTAAATATTGGCGAGAGACCGATAGCGAACAAGTACCGTGAGGGAAAGATGAAAAGAACTTTGGAAAGAGAGTTAAACAGTACGTGAAATTGCTGAAAGGGAAACGCTTGAAGTCAGTCGCGTC-AGTCGGAAATCAACC-TT--GCTTCTGCTGGGTGTACTTTCC---GTC-CGACGGGTCAGCATCAGTTTCGGTCGCTGGATAAA-GTTG-TTGGGAATGTGGCATC-CT-----CGGATGTGTTATAGCCCATTG-ACATACGCAGCGGCTGGGATTGAGGAATTCAGCAC--GCCC------GCGAGGGC----TGGGGA--C---TTGTCCCACAACC-ATAGGTGCTTAGGAT-GCTGGCA-TAATGGCTTTAATCGACCCGTCTTGAAACACGGACCAAGGAGTCTAACATGCCTGCGAGTGTTTGAGTGG--AAAACTCATGCGCGCAATGAAAGTGAA--AGGTTGAGATCCCTGTC-----------GT-GGGGAGCATCGACGCCCAGACCAGACCTTCTTGTGACGGATCTGC-GGTAGAGCATGCATGTTGGGACCCGAAAGATGGTGAACTATGCCTGAATAGGGTGAAGCCAGAGGAAACTCTGGTGGAGGCTCGTAGCGATTCTGACGTGCAAATCGATCGTCAAATTTGGGTATAGGGGCGAAAGACTAATCGAACCATCTAGTAGCTGGTTCCTGCCGAAGTTTCCCTCAGGATAGCAGAAGCTCA---TATCAGATTTATGTGGTAAAGCGAATGATTAGAGGCCTTGGGGTTGAAACAACCTTAACCTATTCTCAAACTTTAAATATGTAAGAACGGGCCGTCTCTTGA--TTGGACTGCCT-GGCGATTGAGAGTTTCTAGTGGGCCATTTTTGGTAAGCAGAACTGGCGATGC-GGGATGAACCGAACGCGAGGTTAAGGTGCCGGAATTCACGCTCATCAGACACCACAAAAGGTGTTAGTTCATCTAGACAGCAGGACGGTGGCCATGGAAGTCGGAATCCGCTAAGGAGTGTGTAACAACTCACCTGCCGAATGAACTAGCCCTGAAAATGGATGGCGC----TTAAG-CG---TGATACCCATACCTCG-CCGTCAGT-GTTGAAG-TGACGCGCTGA-CGAGTAGGCAGGCGTGGAGGTCAGTGAGGAAG?????????????????????????????????????????????????????????????????TCGCTGTGGTCTCGTGA--GATTTGGCGTTGATGGCCTGTATTTCTGTTGGTTCATTTTCTGGGCCTGTCATTGAGTTTTTGGAAGAGTGGGGTCTGGAATCTTTGGAAGAGAATGCGCATTCGTCAACGGCGTTCACTAAGGTGTTCGTTAATGGAGTTTGGATTGGTGTGCACCGCGATGCAGCTAACCTTGTGAAGACTCTGAAGCGATTGAGGAGAAGAGACGACATTAGTACGGAGATTTCGGTCGTCAGAGATATCCGAGAACGAGAAATGAGGGTATACACGGATGCAGGTCGAGTTTGTAGGCCGCTGTTCATCGTGGAAGATCAACAGTTGGTCTTGCAAAAGAAACACGTCAGGTGGCTGAATAACGGGGTTGACGATGAAGGGCAGGAGTTCAAGTGGGAGCAAATGATCAAGGGTGGTATCATCGAGCTGCTTGACTCGGAAGAGGAAGAGACAGTCATGATCTCGATGACACCTGAAGACCTGGAGAATTCGCGTTTGCAACAGAGAGGGATTGATCCCAACGCAAATGATGGCGAGTTCGATCCCGCTGCTCGTCTGAAGGCTGGAACTCATGCACATACTTGGACACATTGCGAGATTCATCCAAGTATGATTCTTGGCATTTGTGCCAGTATCATTCCTTTCCCCGACCATAACCAGG
>Inosperma sphaerobulbosum MHHNU32266_1
AACAAGGTTTCCGTAGGTGAACCTGCGGAAGGATCATTATCGAAAT----AG---CATCG-----GCGAGTTGTCGCTGGCTCCT------------GGTTGCACGCACT------CGTCGT-TCTTAATTTC--TCCATCTA-TTTGTGCACCCCTT--GTGTGG---------ATCTGTC----------------------------------CCTTGGGACG---ATT-GGGGACTGCTTTGCGAAACG---------ACCTTTTGC--GGGCTTTCCTTGTG--------TAGAT-CCTCATTT------TCTTCACATACCAC--------TTGTAAATAGGAAGGG--TTGGAATAT-----------------AATAAAAAATCGTTATACAACTTTCAGCAACGGATCTCTTGGCTCTCGCATCGATGAAGAACGCAGCGAAATGCGATAAGTAATGTGAATTGCAGAATTCAGTGAATCATCG-ATCTTTGAACGCATCTTGCGCTCCTTGG-TATTCCGAGGAGCATGCCTGTTTGAGTGTCA--TTA--ATATCTCAA-CCATACGCAC------------GAGTATGGCTTGGACTTGGGGGGA----TAATGCAGGCTCC----GAC----TTTGGTAG-TCTGCTCCCCTGAAATAAATGAGCGGT-------------GAAAAT-------GCCTCTTGT-TAGGTGTGATA---CTTTATCTGCATCTAAGGGTT-ACAT-----------------------------TTGCT----GCCATAT------GGATTGGATT------TTATTT----TTGACTGACCTCAAATCAGGTAGGACCACCCGCTGAACTTAAGCATATTTAAGCATATCAATAAGCGGAGGAAAAGAAACTAACAAGGATTCCCTTAGTAACTGCGAGTGAACTGGGAAGAGCTCAAATTTGTAATCCCGGCG---GTC-TTT-GATCGTCCGAGTTGTAATCTAGAGAAGTGT-TACCTGCGCTGGA--CCGTGTACAAGTCTCCTGGAATGGAGCATCACAGAGGGTGAGAATCCCGTCTTTGACATGGAC--TGCCGGAGCTTAATAGGTGTGCTCTCGAAGAGTCGAGTTGTTTGGGAATGCAGCTCAAAATGGGTGGTAAATGCCATCTAAAGCTAAATATTGGCGAGAGACCGATAGCGAACAAGTACCGTGAGGGAAAGATGAAAAGAACTTTGGAAAGAGAGTTAAACAGTACGTGAAATTGCTGAAAGGGAAACGCTTGAAGTCAGTCGCGTC-AGTCGGAAATCAACC-TT--GCTTCTGCTGGGTGTACTTTCC---GTC-CGACGGGTCAGCATCAGTTTCGGTCGCTGGATAAA-GTTG-TTGGGAATGTGGCATC-CT-----CGGATGTGTTATAGCCCATTG-ACATACGCAGCGGCTGGGATTGAGGAATTCAGCAC--GCCC------GCGAGGGC----TGGGGA--C---TTGTCCCACAACC-ATAGGTGCTTAGGAT-GCTGGCA-TAATGGCTTTAATCGACCCGTCTTGAAACACGGACCAAGGAGTCTAACATGCCTGCGAGTGTTTGAGTGG--AAAACTCATGCGCGCAATGAAAGTGAA--AGGTTGAGATCCCTGTC-----------GT-GGGGAGCATCGACGCCCAGACCAGACCTTCTTGTGACGGATCTGC-GGTAGAGCATGCATGTTGGGACCCGAAAGATGGTGAACTATGCCTGAATAGGGTGAAGCCAGAGGAAACTCTGGTGGAGGCTCGTAGCGATTCTGACGTGCAAATCGATCGTCAAATTTGGGTATAGGGGCGAAAGACTAATCGAACCATCTAGTAGCTGGTTCCTGCCGAAGTTTCCCTCAGGATAGCAGAAGCTCA---TATCAGATTTATGTGGTAAAGCGAATGATTAGAGGCCTTGGGGTTGAAACAACCTTAACCTATTCTCAAACTTTAAATATGTAAGAACGGGCCGTCTCTTGA--TTGGACTGCCT-GGCGATTGAGAGTTTCTAGTGGGCCATTTTTGGTAAGCAGAACTGGCGATGC-GGGATGAACCGAACGCGAGGTTAAGGTGCCGGAATTCACGCTCATCAGACACCACAAAAGGTGTTAGTTCATCTAGACAGCAGGACGGTGGCCATGGAAGTCGGAATCCGCTAAGGAGTGTGTAACAACTCACCTGCCGAATGAACTAGCCCTGAAAATGGATGGCGC----TTAAG-CG---TGATACCCATACCTCG-CCGTCAGT-GTTGAAG-TGACGCGCTGA-CGAGTAGGCAGGCGTGGAGGTCAGTGAGGAAG?????????????????????????????????????????????????????????????????TCGCTGTGGTCTCGTGA--GATTTGGCGTTGATGGCCTGTATTTCTGTTGGTTCATTTTCTGGGCCTGTCATTGAGTTTTTGGAAGAGTGGGGTCTGGAATCTTTGGAAGAGAATGCGCATTCGTCAACGGCGTTCACTAAGGTGTTCGTTAATGGAGTTTGGATTGGTGTGCACCGCGATGCAGCTAACCTTGTGAAGACTCTGAAGCGATTGAGGAGAAGAGACGACATTAGTACGGAGATTTCGGTCGTCAGAGATATCCGAGAACGAGAAATGAGGGTATACACGGATGCAGGTCGAGTTTGTAGGCCGCTGTTCATCGTGGAAGATCAACAGTTGGTCTTGCAAAAGAAACACGTCAGGTGGCTGAATAACGGGGTTGACGATGAAGGGCAGGAGTTCAAGTGGGAGCAAATGATCAAGGGTGGTATCATCGAGCTGCTTGACTCGGAAGAGGAAGAGACAGTCATGATCTCGATGACACCTGAAGACCTGGAGAATTCGCGTTTGCAACAGAGAGGGATTGATCCCAACGCAAATGATGGCGAGTTCGATCCCGCTGCTCGTCTGAAGGCTGGAACTCATGCACATACTTGGACACATTGCGAGATTCATCCAAGTATGATTCTTGGCATTTGTGCCAGTATCATTCCTTTCCCCGACCATAACCAGG
>Inosperma squamulosobrunneum FYG2869
AACAAGGTTTCCGTAGGTGAACCTGCGGAAGGATCATTAACGAAGT----A----CATGA------CGAGTTGTTGCTGTTT----------------ATCGTGCACGCT------TGTTAT-TCTTCATTTT--TCCATC-A-TTTGTGCATCACTT--GTGTCG---------ATC---------------------------------------------ACG---GTT--AGGACTGCTTTGCAAAGTC--------ACTATTT-GC-AGGGCTTTCCTTGTAAT---CTTTTGGT-CTACATGTA--TT-TTTTCACATACACC--AATGT------CTTAGAAGGAA-----------------------------TGATGAAATTGTTATACAACTTTCAGCAATGGATCTCTTGGCTCTCGCATCGATGAAGAACGCAGCGAAATGCGATAAGTAATGTGAATTGCAGAATTCAGTGAATCATCGAATCTTTGAACGCATCTTGCGCTCCTTGG-TATTCTGAGGAGCATGCCTGTTTGAGTGTCA--TTA--ATATCTCAACCCACATCCTTTT--------GGGCATGTGGCTTGGACTTGGAGGAA-T----GTGCAGGCTTA-----------AAAGAAAG-TCTGCTCCTCTGAAAAATATGAGCGGT-------------ACCTATATTG-G-AACTCTGGC-TAGGTGTGATA---CAT-ATCTGCATCTAATCAAA-GGGTTA------------CCTA-TTTTTGGTT-ATGCT----GCTGATT-------ATTTACAAA----CTTTTGAT----AAAC-TGACCTCAAATCAGGTAGGACCACCCGCTGAACTTAAGCATATTTAAGCATATCAATAAGCGGAGGAAAAGAAACTAACAAGGATTCCCTTAGT-ACTGCGAGTGAAGAGGGAAAAGCTCAAATTTGTAAT-CTGGCG---GTC-TTT-GGCCGTCCGAGTTGTAATCTAGAGAAGTGC-TACCTGCACTGGA--CCATGTACAAGTCTCCTGGAATGGAGCATCATAGAGGGTGAGAATCCCGTCTTTGACATGGAC--TGCCAGAGCT-TACAGGTGTGCTCTCAAAGAGTCGAGTTGTTTGGGAATGCAGCTCAAAATGGGTGGTAAATGCCATCTAAAGCTAAATATTGGCGAGAGACCGATAGCGAACAAGTACCGTGAGGGAAAGATGAAAAGAACTTTGGAAAGAGAGTTAAACAGTACGTGAAATTGCTGAAAGGGAAACGCTTGAAGTCAGTCGCATC-AGTTAGAAATCAACC-TT--GCTTTTGCTGGGTGTATTTTCT---GTC-TGATGGGTCAGCATCAATTTTGATTGCTGGATAAA-GTTC-TTGGGAATGTGGCATC-TT-----TGGATGTGTTATAGCCCTTGG-ACATATGCAGTGGTTGGGATTGAGGAACTCGGCAC--GCC-------GCAA-GGC----TGGG------C-TTGTC-CACAC----TACGTGCTTAGGAT-GCTGGCA-TAATGGCTTTAATCGACCCGTCTTGAAACACGGACCAAGGAGTCTAACATGCTTGCGAGTGTTTGAGTGG--AAAACTCATGCGCGTAATGAAAGTG-A--TAGTTGAGATCCCTGTC-----------AT-GGGGAGCATCGATGCCCAGACCAGACCTT-TTGTGACGGATCTGC-GGTAGAGCATGTATGTTGGGACCCGAAAGATGGTGAACTATGCCTGAATAGGGTGAAGCCAGAGGAAACTCTGGTGGAGGCTCGTAGCGATTCTGACGTGCAAATCGATCGTCAAATTTGGGTATAGGGGCGAAAGACTAATCGAACCATCTAGTAGCTGGTTCCTGCCGAAGTTTCCCTCAGGATAGCAGAAACTCG---TATCAGATTTATGTGGTAAAGCGAATGATTAGAGGCCTTGGGGTTGAAACAACCTTAACCTATTCTCAAACTTTAAATATGTAAGAACAAGCTGTCTCTTGA--TTGGACTGCTT-GGCGATTGAGAGTTTCTAGTGGGCCATTTTTGGTAAGCAGAACTGGCGATGC-GGGATGAACCGAACGTGAGGTTAAGGTGCCGGAATTCACGCTCATCAGACACCACAAAAGGTGTTAGTTCATCTAGACAGCAGGACGGTGGCCATGGAAGTTGGAATCCGCTAAGGAGTGTGTAACAACTCACCTGCCGAATGAACTAGCCCTGAAAATGGATGGCGC----TCAAG-CG---TGATACCCATACCTCA-CCATCGGC-GTTGAAG-TGACGCGCCGA-TGAGTAGGCAGGCGTGGAGGTCAGTGAAGAAG??????????????????????????????????????????????????????????????????????????????TTGTGAGATTTGGCGTTGATGGCCTGCATCTCTGTTGGCTCATTTTCCGGGCCTGTCATTGAGTTCTTGGAAGAGTGGGGTCTGGAATCGTTGGAAGAGAATGCACACTCGTCAACGCCGTTCACCAAGGTGTTTGTCAATGGCGTTTGGATTGGTGTACACCGCGATGCGGCTAACCTTGTGAAGACTTTGAAACGATTGAGGAGAAGAGACGACATCAGTACGGAGATTTCGGTTGTCAGAGATATTCGAGAGAGAGAAATGAGGGTATATACGGATGCTGGTCGAGTTTGCAGGCCGCTATTCATTGTGGAGGATCAACAGTTGGTTTTGCAAAAAAAACACGTCAGATGGCTTAATAATGGGGTTGACGAGGAAGGGCAGGAGTTCAAGTGGGAGCAGCTGATCAAGGGTGGTATTATTGAGTTACTTGACTCTGAAGAGGAGGAAACGGTTATGATCTCGATGACACCTGAAGACCTGGAGAATTCGCGGTTGCAACAAAGAGGGATTGATCCCCATGCAAATGACGGCGATTTCGATCCTGCTGCTCGTTTGAAGGCTGGGACTCATGCACATACTTGGACACATTGCGAAATTCATCCAAGCATGATTCTTGGCATCTGTGCCAGCATCATTCCATTCCCCGACCATAACCAGG
>Inosperma squamulosobrunneum MHHNU32162
AACAAGGTTTCCGTAGGTGAACCTGCGGAAGGATCATTAACGAAGT----A----CATGA------CGAGTTGTTGCTGTTT----------------ATCGTGCACGCT------TGTTAT-TCTTCATTTT--TCCATC-A-TTTGTGCATCACTT--GTGTGG---------ATC---------------------------------------------ACG---GTT--AGGACTGCTTTGCAAAGTC--------ACTATTT-GC-AGGGCTTTCCTTGTAAT---CTTTTGGT-CTACATGTA--TT-TTTTCACATACACC--AATGT------CTTAGAAGGAA-----------------------------TGATGAAATTGTTATACAACTTTCAGCAACGGATCTCTTGGCTCTCGCATCGATGAAGAACGCAGCGAAATGCGATAAGTAATGTGAATTGCAGAATTCAGTGAATCATCGAATCTTTGAACGCATCTTGCGCTCCTTGG-TATTCTGAGGAGCATGCCTGTTTGAGTGTCA--TTA--ATATCTCAA-CCACATCCTTTT--------GGGCATGTGGCTTGGACTTGGAGGAA-T----GTGCAGGCTTA-----------AAAGAAAG-TCTGCTCCTCTGAAAAATATGAGCGGT-------------ACCTATATTG-G-AACTCTGGC-TAGGTGTGATA---CAT-ATCTGCATCTAATCAAA-GGGTTA------------CCTATTTTTTGGTT-ATGCT----GCTGATT-------ATTTACAAA----CTTTTGAT----AAACTTGACCTCAAATCAGGTAGGACCACCCGCTGAACTTAAGCATATTTAAGCATATCAATAAGCGGAGGAAAAGAAACTAACAAGGATTCCCTTAGTAACTGCGAGTGAAGAGGGAAAAGCTCAAATTTGTAAT-CTGGCG---GTC-TTT-GGCCGTCCGAGTTGTAATCTAGAGAAGTGC-TACCTGCACTGGA--CCATGTACAAGTCTCCTGGAATGGAGCATCATAGAGGGTGAGAATCCCGTCTTTGACATGGAC--TGCCAGAGCT-TACAGGTGTGCTCTCAAAGAGTCGAGTTGTTTGGGAATGCAGCTCAAAATGGGTGGTAAATGCCATCTAAAGCTAAATATTGGCGAGAGACCGATAGCGAACAAGTACCGTGAGGGAAAGATGAAAAGAACTTTGGAAAGAGAGTTAAACAGTACGTGAAATTGCTGAAAGGGAAACGCTTGAAGTCAGTCGCATC-AGTTAGAAATCAACC-TT--GCTTTTGCTGGGTGTATTTTCT---GTC-TGATGGGTCAGCATCAATTTTGATTGCTGGATAAA-GTTC-TTGGGAATGTGGCATC-TT-----TGGATGTGTTATAGCCCTTGG-ACATATGCAGTGGTTGGGATTGAGGAACTCGGCAC--GCC-------GCAA-GGC----TGGG------C-TTGTC-CACAC----TACGTGCTTAGGAT-GCTGGCA-TAATGGCTTTAATCGACCCGTCTTGAAACACGGACCAAGGAGTCTAACATGCTTGCGAGTGTTTGAGTGG--AAAACTCATGCGCGTAATGAAAGTG-A--TAGTTGAGATCCCTGTC-----------AT-GGGGAGCATCGATGCCCAGACCAGACCTT-TTGTGACGGATCTGC-GGTAGAGCATGTATGTTGGGACCCGAAAGATGGTGAACTATGCCTGAATAGGGTGAAGCCAGAGGAAACTCTGGTGGAGGCTCGTAGCGATTCTGACGTGCAAATCGATCGTCAAATTTGGGTATAGGGGCGAAAGACTAATCGAACCATCTAGTAGCTGGTTCCTGCCGAAGTTTCCCTCAGGATAGCAGAAACTCG---TATCAGATTTATGTGGTAAAGCGAATGATTAGAGGCCTTGGGGTTGAAACAACCTTAACCTATTCTCAAACTTTAAATATGTAAGAACAAGCTGTCTCTTGA--TTGGACTGCTT-GGCGATTGAGAGTTTCTAGTGGGCCATTTTTGGTAAGCAGAACTGGCGATGC-GGGATGAACCGAACGTGAGGTTAAGGTGCCGGAATTCACGCTCATCAGACACCACAAAAGGTGTTAGTTCATCTAGACAGCAGGACGGTGGCCATGGAAGTCGGAATCCGCTAAGGAGTGTGTAACAACTCACCTGCCGAATGAACTAGCCCTGAAAATGGATGGCGC----TCAAG-CG---TGATACCCATACCTCA-CCATCGGC-GTTGAAG-TGACGCGCCGA-TGAGTAGGCAGGCGTGGAGGTCAGTGAAGAAG??????????????????????????????????????????CCCGCTGAGACCCCAGAAGGTCAAGCTTGTGGTCTTGTGAAGAATTTGGCGTTGATGGCCTGCATCTCTGTTGGCTCATTTTCCGGGCCTGTCATTGAGTTCTTGGAAGAGTGGGGTCTGGAATCGTTGGAAGAGAATGCACACTCGTCAACGCCGTTCACCAAGGTGTTTGTCAATGGCGTTTGGATTGGTGTACACCGCGATGCGGCTAACCTTGTGAAGACTTTGAAACGATTGAGGAGAAGAGACGACATCAGTACGGAGATTTCGGTTGTCAGAGATATTCGAGAGAGAGAAATGAGGGTATATACGGATGCTGGTCGAGTTTGCAGGCCGCTATTCATTGTGGAGGATCAACAGTTGGTTTTGCAAAAAAAACACGTCAGATGGCTTAATAATGGGGTTGACGAGGAAGGGCAGGAGTTCAAGTGGGAGCAGCTGATCAAGGGTGGTATCATTGAGTTACTTGACTCTGAAGAGGAGGAAACGGTTATGATCTCGATGACACCTGAAGACCTGGAGAATTCGCGGTTGCAACAAAGAGGGATTGATCCCCATGCAAATGACGGCGATTTCGATCCTGCTGCTCGTTTGAAGGCTGGGACTCATGCACATACTTGGACACATTGTGAAATTCATCCAAGCATGATTCTTGGCATCTGTGCCAGCATCATTCCATTCCCCGACCATAACCAGG
>Inosperma squamulosobrunneum MHHNU32351
AACAAGGTTTCCGTAGGTGAACCTGCGGAAGGATCATTAACGAAGT----A----CATGA------CGAGTTGTTGCTGTTT----------------ATCGTGCACGCT------TGTTAT-TCTTCATTTT--TCCATC-A-TTTGTGCATCACTT--GTGTGG---------ATC---------------------------------------------ACG---GTT--AGGACTGCTTTGCAAAGTC--------ACTATTT-GC-AGGGCTTTCCTTGTAAT---CTTTTAGT-CTACATGTA--TT-TTTTCACATACACC--AATGT------CTTAGAAGGAA-----------------------------TGATGAAATTGTTATACAACTTTCAGCAACGGATCTCTTGGCTCTCGCATCGATGAAGAACGCAGCGAAATGCGATAAGTAATGTGAATTGCAGAATTCAGTGAATCATCGAATCTTTGAACGCATCTTGCGCTCCTTGG-TATTCTGAGGAGCATGCCTGTTTGAGTGTCA--TTA--ATATCTCAA-CCACATCCTTTT--------GGGCATGTGGCTTGGACTTGGAGGAA-T----GTGCAGGCTTA-----------AAAGAAAG-TCTGCTCCTCTGAAAAATATGAGCGGT-------------ACCTATATTG-G-AACTCTGGC-TAGGTGTGATA---CAT-ATCTGCATCTAATCAAA-GGGTTA------------CCTA-TTTTTGGTT-ATGCT----GCTGATT-------ATTTACAAA----CTTTTGAT----AAACTTGACCTCAAATCAGGTAGGACCACCCGCTGAACTTAAGCATATTTAAGCATATCAATAAGCGGAGGAAAAGAAACTAACAAGGATTCCCTTAGTAACTGCGAGTGAAGAGGGAAAAGCTCAAATTTGTAAT-CTGGCG---GTC-TTT-GGCCGTCCGAGTTGTAATCTAGAGAAGTGC-TACCTGCACTGGA--CCATGTACAAGTCTCCTGGAATGGAGCATCATAGAGGGTGAGAATCCCGTCTTTGACATGGAC--TGCCAGAGCT-TACAGGTGTGCTCTCAAAGAGTCGAGTTGTTTGGGAATGCAGCTCAAAATGGGTGGTAAATGCCATCTAAAGCTAAATATTGGCGAGAGACCGATAGCGAACAAGTACCGTGAGGGAAAGATGAAAAGAACTTTGGAAAGAGAGTTAAACAGTACGTGAAATTGCTGAAAGGGAAACGCTTGAAGTCAGTCGCATC-AGTTAGAAATCAACC-TT--GCTTTTGCTGGGTGTATTTTCT---GTC-TGATGGGTCAGCATCAATTTTGATTGCTGGATAAA-GTTC-TTGGGAATGTGGCATC-TT-----TGGATGTGTTATAGCCCTTGG-ACATATGCAGTGGTTGGGATTGAGGAACTCGGCAC--GCC-------GCAA-GGC----TGGG------C-TTGTC-CACAC----TACGTGCTTAGGAT-GCTGGCA-TAATGGCTTTAATCGACCCGTCTTGAAACACGGACCAAGGAGTCTAACATGCTTGCGAGTGTTTGAGTGG--AAAACTCATGCGCGTAATGAAAGTG-A--TAGTTGAGATCCCTGTC-----------AT-GGGGAGCATCGATGCCCAGACCAGACCTT-TTGTGACGGATCTGC-GGTAGAGCATGTATGTTGGGACCCGAAAGATGGTGAACTATGCCTGAATAGGGTGAAGCCAGAGGAAACTCTGGTGGAGGCTCGTAGCGATTCTGACGTGCAAATCGATCGTCAAATTTGGGTATAGGGGCGAAAGACTAATCGAACCATCTAGTAGCTGGTTCCTGCCGAAGTTTCCCTCAGGATAGCAGAAACTCG---TATCAGATTTATGTGGTAAAGCGAATGATTAGAGGCCTTGGGGTTGAAACAACCTTAACCTATTCTCAAACTTTAAATATGTAAGAACAAGCTGTCTCTTGA--TTGGACTGCTT-GGCGATTGAGAGTTTCTAGTGGGCCATTTTTGGTAAGCAGAACTGGCGATGC-GGGATGAACCGAACGTGAGGTTAAGGTGCCGGAATTCACGCTCATCAGACACCACAAAAGGTGTTAGTTCATCTAGACAGCAGGACGGTGGCCATGGAAGTCGGAATCCGCTAAGGAGTGTGTAACAACTCACCTGCCGAATGAACTAGCCCTGAAAATGGATGGCGC----TCAAG-CG---TGATACCCATACCTCA-CCATCGGC-GTTGAAG-TGACGCGCCGA-TGAGTAGGCAGGCGTGGAGGTCAGTGAAGAAG?????????????????????????????????????????????????AGACCCCAGAAGGTCAAGCTTGTGGTCTTGTGAAGAATTTGGCGTTGATGGCCTGCATCTCTGTTGGCTCATTTTCCGGGCCTGTCATTGAGTTCTTGGAAGAGTGGGGTCTGGAATCGTTGGAAGAGAATGCACACTCGTCAACGCCGTTCACCAAGGTGTTTGTCAATGGCGTTTGGATTGGTGTACACCGCGATGCGGCTAACCTTGTGAAGACTTTGAAACGATTGAGGAGAAGAGACGACATCAGTACGGAGATTTCGGTTGTCAGAGATATTCGAGAGAGAGAAATGAGGGTATATACGGATGCTGGTCGAGTTTGCAGGCCGCTATTCATTGTGGAGGATCAACAGTTGGTTTTGCAAAAAAAACACGTCAGATGGCTTAATAACGGGGTTGACGAAGAAGGGCAGGAGTTCAAGTGGGAGCAGCTGATCAAGGGTGGTATCATCGAGTTACTTGACTCTGAAGAGGAAGAAACGGTTATGATCTCGATGACACCTGAAGACCTGGAGAATTCGCGGTTGCAACAAAGAGGGATTGATCCCCATGCAAATGACGGCGATTTCGATCCTGCTGCTCGTTTGAAGGCTGGGACTCATGCACATACTTGGACACATTGCGAAATTCATCCAAGCATGATTCTTGGCATCTGTGCCAGCATCATTCCATTCCCCGACCATAACCAGG
>Inosperma squamulosobrunneum MHHNU32359
AACAAGGTTTCCGTAGGTGAACCTGCGGAAGGATCATTACCGAAGT----A----CATGA------CGAGTTGTTGCTGTTT----------------ATCGTGCACGCT------TGTTAT-TCTTCATTTT--TCCATC-A-TTTGTGCATCACTT--GTGTCG---------ATC---------------------------------------------ACG---GTT--AGGACTGCTTTGCAAAGTC--------ACTATTT-GC-AGGGCTTTCCTTGTAAT---CTTTTGGT-CTACATGTA--TT-TTTTCACATACACC--AATGT------CTTAGAAGGAA-----------------------------TGATGAAATTGTTATACAACTTTCAGCAACGGATCTCTTGGCTCTCGCATCGATGAAGAACGCAGCGAAATGCGATAAGTAATGTGAATTGCAGAATTCAGTGAATCATCGAATCTTTGAACGCATCTTGCGCTCCTTGG-TATTCTGAGGAGCATGCCTGTTTGAGTGTCA--TTA--ATATCTCAACCCACATCCTTTT--------GGGCATGTGGCTTGGACTTGGAGGAA-T----GTGCAGGCTTA-----------AAAGAAAG-TCTGCTCCTCTGAAAAATATGAGCGGT-------------ACCTATATTG-G-AACTCTGGC-TAGGTGTGATA---CAT-ATCTGCATCTAATCAAA-GGGTTA------------CCTA-TTTTTGGTT-ATGCT----GCTGATT-------ATTTACAAA----CTTTTGAT----AAACTTGACCTCAAATCAGGTAGGACCACCCGCTGAACTTAAGCATATTTAAGCATATCAATAAGCGGAGGAAAAGAAACTAACAAGGATTCCCTTAGTAACTGCGAGTGAAGAGGGAAAAGCTCAAATTTGTAAT-CTGGCG---GTC-TTT-GGCCGTCCGAGTTGTAATCTAGAGAAGTGC-TACCTGCACTGGA--CCATGTACAAGTCTCCTGGAATGGAGCATCATAGAGGGTGAGAATCCCGTCTTTGACATGGAC--TGCCAGAGCT-TACAGGTGTGCTCTCAAAGAGTCGAGTTGTTTGGGAATGCAGCTCAAAATGGGTGGTAAATGCCATCTAAAGCTAAATATTGGCGAGAGACCGATAGCGAACAAGTACCGTGAGGGAAAGATGAAAAGAACTTTGGAAAGAGAGTTAAACAGTACGTGAAATTGCTGAAAGGGAAACGCTTGAAGTCAGTCGCATC-AGCTAGAAATCAACC-TT--GCTTTTGCTGGGTGTATTTTCT---GTC-TGATGGGTCAGCATCAATTTTGATCGCTGGATAAA-GTTC-TTGGGAATGTGGCATC-TT-----TGGATGTGTTATAGCCCTTGG-ACATATGCAGTGGTTGGGATTGAGGAACTCGGCAC--GCC-------GCAA-GGC----TGGG------C-TTGTC-CACAC----TACGTGCTTAGGAT-GCTGGCA-TAATGGCTTTAATCGACCCGTCTTGAAACACGGACCAAGGAGTCTAACATGCTTGCGAGTGTTTGAGTGG--AAAACTCATGCGCGTAATGAAAGTG-A--TAGTTGAGATCCCTGTC-----------AT-GGGGAGCATCGATGCCCAGACCAGACCTT-TTGTGACGGATCTGC-GGTAGAGCATGTATGTTGGGACCCGAAAGATGGTGAACTATGCCTGAATAGGGTGAAGCCAGAGGAAACTCTGGTGGAGGCTCGTAGCGATTCTGACGTGCAAATCGATCGTCAAATTTGGGTATAGGGGCGAAAGACTAATCGAACCATCTAGTAGCTGGTTCCTGCCGAAGTTTCCCTCAGGATAGCAGAAACTCG---TATCAGATTTATGTGGTAAAGCGAATGATTAGAGGCCTTGGGGTTGAAACAACCTTAACCTATTCTCAAACTTTAAATATGTAAGAACAAGCTGTCTCTTGA--TTGGACTGCTT-GGCGATTGAGAGTTTCTAGTGGGCCATTTTTGGTAAGCAGAACTGGCGATGC-GGGATGAACCGAACGTGAGGTTAAGGTGCCGGAATTCACGCTCATCAGACACCACAAAAGGTGTTAGTTCATCTAGACAGCAGGACGGTGGCCATGGAAGTCGGAATCCGCTAAGGAGTGTGTAACAACTCACCTGCCGAATGAACTAGCCCTGAAAATGGATGGCGC----TCAAG-CG---TGATACCCATACCTCA-CCATCGGC-GTTGAAG-TGACGCGCCGA-TGAGTAGGCAGGCGTGGAGGTCAGTGAAGAAG????????????????????????????????????????????????GAGACCCCAGAAGGTCAAGCTTGTGGTCTTGTGAAGAATTTGGCGTTGATGGCCTGCATCTCTGTTGGCTCATTTTCCGGGCCTGTCATTGAGTTCTTGGAAGAGTGGGGTCTGGAATCGTTGGAAGAGAATGCACACTCGTCAACGCCGTTCACCAAGGTGTTTGTCAATGGCGTTTGGATTGGTGTACACCGCGATGCGGCTAACCTTGTGAAGACTTTGAAACGATTGAGGAGAAGAGACGACATCAGTACGGAGATTTCGGTTGTCAGAGATATTCGAGAGAGAGAAATGAGGGTATATACGGATGCTGGTCGAGTTTGCAGGCCGCTATTCATTGTGGAGGATCAACAGTTGGTTTTGCAAAAAAAACACGTCAGATGGCTTAATAACGGGGTTGATGAAGAAGGGCAGGAGTTCAAGTGGGAGCAGCTGATCAAGGGTGGTATCATCGAGTTACTTGACTCTGAAGAGGAAGAAACGGTTATGATCTCGATGACACCTGAAGACCTGGAGAATTCGCGGTTGCAACAAAGAGGGATTGATCCCCATGCAAATGACGGCGATTTCGATCCTGCTGCTCGTTTGAAGGCTGGGACTCATGCACATACTTGGACACATTGCGAAATTCATCCAAGCATGATTCTTGGCATCTGTGCCAGCATCATTCCATTCCCCGACCATAACCAGG
>Inosperma squamulosohinnuleum FYG2015388
AACAAGGTTTCCGTAGGTGAACCTGCGGAAGGATCATTACCGAAGT----AT---TACGA------CGAGCTGTTGCTGTTA----------------TTCGTGCACGCT------CGTTGT-CCTTCATTTC--TCCATTTA-TTTGTGCATCATTT--GTGTGG---------ATC---------------------------------------------ACG---ATT--GGGACTGCTTTGCAAAGTT--------ACTATTT-GT-GGGGCTTTCCTTGTAAT---TTTTTGAT-CCACATGTT----TTTTTCACATACGCC--TTATA------ATTTGAAGGAA---TGAA----------------------CAAATGAATTGTTATACAACTTTCAGCAACGGATCTCTTGGCTCTCGCATCGATGAAGAACGCAGCGAAATGCGATAAGTAATGTGAATTGCAGAATTCAGTGAATCATCGAATCTTTGAACGCATCTTGCGCTCCTTGG-TATTCTGAGGAGCATGCCTGTTTGAGTGTCA--TTA--ATATCTCAA-CCACATTCGTTT-----------TATGTGGCTTGGACTTGGAGGAA-T----GTGCAGGCTTG-------------TGTTAG-TCTGCTCCTCTGAAAAATATGAGTGGT-------------ACCTATATTG-G-AACTCTGGC-TAGGTGTGATA---CAT-ATCTGCATCTAATCGAG-GCCTTT------------CCTA----TTGGTT-ATGCT----GCTAACC--------CCTACGA-------CTTGAC----AAACTTGACCTCAAATCAGGTAGGACCACCCGCTGAACTTAAGCATATTTAAGCATATCAATAAGCGGAGGAAAAGAAACTAACAAGGATTCCCTTAGTAACTGCGAGTGAAGAGGGAAAAGCTCAAATTTGTAAT-CTGGCG---GTC-TTT-GGCCGTCCGAGTTGTAATCTAGAGAAGTGC-TACCTGCGCTGGA--CCATGTACAAGTCTCCTGGAATGGAGCATCATAGAGGGTGAGAATCCCGTCTTTGACATGGAC--TGCCAGAGCTCCATAGGTGTGCTCTCGAAGAGTCGAGTTGTTTGGGAATGCAGCTCAAAATGGGTGGTAAATGCCATCTAAAGCTAAATATTGGCGAGAGACCGATAGCGAACAAGTACCGTGAGGGAAAGATGAAAAGAACTTTGGAAAGAGAGTTAAACAGTACGTGAAATTGCTGAAAGGGAAACGCTTGAAGTCAGTCGCATC-AGTTGGAAATCAACC-TT--GCTTTTGCTGGGCGTACTTTCT---GTC-TGATGGGTCAGCATCGATTTTGATCGCTGGATAAA-GTCC-TTGGGAATGTGGCATC-TT-----TGGATGTGTTATAGCCCTTGG-ACGTATATGGTGGTTGGGATTGAGGAACTCGGCAC--GCC-------GCGA-GGC----TGGGG----CT-TGTCC-CACAA----TACGTGCTTAGGAT-GCTGGCA-TAATGGCTTTAATCGACCCGTCTTGAAACACGGACCAAGGAGTCTAACATGCTTGCGAGTGTTTGAGTGG--AAAACTCATGCGCGTAATGAAAGTG-A--TAGTTGAGATCCCTGTC-----------AT-GGGGAGCATCGATGCCCAGACCAGACCTT-TTGTGATGGATCTGC-GGTAGAGCACGTATGTTGGGACCCGAAAGATGGTGAACTATGCCTGAATAGGGTGAAGCCAGAGGAAACTCTGGTGGAGGCTCGTAGCGATTCTGACGTGCAAATCGATCGTCAAATTTGGGTATAGGGGCGAAAGACTAATCGAACCATCTAGTAGCTGGTTCCTGCCGAAGTTTCCCTCAGGATAGCAGAAACTCG---TATCAGATTTATGTGGTAAAGCGAATGATTAGAGGCCTTGGGGTTGAAACAACCTTAACCTATTCTCAAACTTTAAATATGTAAGAACAAGCTGTCTCTTGA--TTGGACTGCTT-GGCGATTGAGAGTTTCTAGTGGGCCATTTTTGGTAAGCAGAACTGGCGATGC-GGGATGAACCGAACGTGAGGTTAAGGTGCCGGAATTCACGCTCATCAGACACCACAAAAGGTGTTAGTTCATCTAGACAGCAGGACGGTGGCCATGGAAGTCGGAATCCGCTAAGGAGTGTGTAACAACTCACCTGCCGAATGAACTAGCCCTGAAAATGGATGGCGC----TTAAG-CG---TGATACCCATACCTCA-CCATCGGT-GTTGAAG-TGACGCACCGA-TGAGTAGGCAGGCGTGGAGGTCAGTGAAGAAG?????????????????????????????????????????????????????????????????????TGTGGTCTTGTGA--AATTTGGCGTTGATGGCCTGCATCTCTGTTGGTTCATTTTCTGGGCCTGTCATTGAATTCTTGGAAGAGTGGGGTCTGGAATCGTTGGAAGAGAATGCACATTCATCAACGCCGTTCACCAAGGTGTTTGTCAATGGCGTTTGGATTGGTGTACACCGCGATGCAGCTAACCTTGTGAAGACTTTGAAGCGATTGAGGAGAAGAGACGACATTAGTACGGAGATTTCGGTTGTTAGAGATATTCGAGAGAGAGAAATGAGGGTATACACGGACGCAGGTCGAGTTTGCAGGCCGCTATTCATTGTGGAGGATCAACAGCTGGTTTTGCAAAAAAAACACGTCAGATGGCTTAATAACGGGGTTGATGAGGAAGGGCAGGAATTCAAGTGGGAGCAGATGATCAAGGGTGGTATCATCGAGTTACTTGACTCCGAAGAGGAGGAAACCGTCATGATCTCCATGACACCTGAAGACCTGGAGAATTCGCGGTTGCAACAAAGAGGGATTGATCCCCACGCAAATGACGGCGAATTCGATCCTGCTGCTCGTTTGAAGGCTGGGACTCATGCACATACTTGGACACATTGCGAAATTCATCCAAGCATGATTCTTGGCATCTGCGCCAGCATCATTCCATTCCCTGACCATAACCAGG
>Inosperma squamulosohinnuleum MHHNU32195
AACAAGGTTTCCGTAGGTGAACCTGCGGAAGGATCATTACCGAAGT----AT---TATGA------CGAGCTGTTGCTGTTA----------------TTCGTGCACGCT------CGTTGT-CCTTCATTTC--TCCATTTA-TTTGTGCATCATTT--GTGTGG---------ATC---------------------------------------------ACG---ATT--GGGACTGCTTTGCAAAGTT--------ACTATTT-GT-GGGGCTTTCCTTGTAAT---TTTTTGAT-CCACATGTT--TTTTTTTCACATACGCC--TTATA------ATTTGAAGGAA---TGAA----------------------CAAATGAATTGTTATACAACTTTCAGCAACGGATCTCTTGGCTCTCGCATCGATGAAAAACGCAGCGAAATGCGATAAGTAATGTGAATTGCAAAATTCAGTGAATCATCGAATCTTTGAACGCATCTTGCGCTCCTTGG-TATTCTGAGGAGCATGCCTGTTTGAGTGTCA--TTA--ATATCTCAA-CCACATTCGTTT-----------TATGTGGCTTGGACTTGGAGGAA-T----GTGCAGGCTTG-------------TGTTAG-TCTGCTCCTCTGAAAAATATGAGTGGT-------------ACCTATATTG-G-AACTCTGGC-TAGGTGTGATA---CAT-ATCTGCATCTAATAGAG-GCCTTT------------CCTA----TTGGTT-ATGCT----GCTAACC--------CCTACGA-------CTTGAC----AAACTTGACCTCAAATCAGGTAGGACCACCCGCTGAACTTAAGCATATTTAAGCATATCAATAAGCGGAGGAAAAGAAACTAACAAGGATTCCCTTAGTAACTGCGAGTGAAGAGGG-AAAGCTCAAATTTGTAAT-CTGGCG---GTC-TTT-GGCCGTCCGAGTTGTAATCTAGAGAAGTGC-TACCTGCGCTGGA--CCATGTACAAGTCTCCTGGAATGGAGCATCATAGAGGGTGAGAATCCCGTCTTTGACATGGAC--TGCCAGAGCTCCATAGGTGTGCTCTCGAAGAGTCGAGTTGTTTGGGAATGCAGCTCAAAATGGGTGGTAAATGCCATCTAAAGCTAAATATTGGCGAGAGACCGATAGCGAACAAGTACCGTGAGGGAAAGATGAAAAGAACTTTGGAAAGAGAGTTAAACAGTACGTGAAATTGCTGAAAGGGAAACGCTTGAAGTCAGTCGCATC-AGTTGGAAATCAACC-TT--GCTTTTGCTGGGCGTACTTTCT---GTC-TGATGGGTCAGCATCGATTTTGATCGCCGGATAAA-GTCC-TTGGGAATGTGGCATC-TT-----TGGATGTGTTATAGCCCTTGG-ACGTATACGGTGGTTGGGATTGAGGAACTCGGCAC--GCC-------GCGA-GGC----TGGGG----CT-TGTCC-CACAA----TACGTGCTTAGGAT-GCTGGCA-TAATGGCTTTAATCGACCCGTCTTGAAACACGGACCAAGGAGTCTAACATGCTTGCGAGTGTTTGAGTGG--AAAACTCATGCGCGTAATGAAAGTG-A--TAGTTGAGATCCCCGTC-----------AT-GGGGAGCATCGATGCCCAGACCAGACCTT-TTGTGACGGATCTGC-GGTAGAGCACGTATGTTGGGACCCGAAAGATGGTGAACTATGCCTGAATAGGGTGAAGCCAGAGGAAACTCTGGTGGAGGCTCGTAGCGATTCTGACGTGCAAATCGATCGTCAAATTTGGGTATAGGGGCGAAAGACTAATCGAACCATCTAGTAGCTGGTTCCTGCCGAAGTTTCCCTCAGGATAGCAGAAACTCG---TATCAGATTTATGTGGTAAAGCGAATGATTAGAGGCCTTGGGGTTGAAACAACCTTAACCTATTCTCAAACTTTAAATATGTAAGAACAAGCTGTCTCTTGA--TTGGACTGCTT-GGCGATTGAGAGTTTCTAGTGGGCCATTTTTGGTAAGCAGAACTGGCGATGC-GGGATGAACCGAACGTGAGGTTAAGGTGCCGGAATTCACGCTCATCAGACACCACAAAAGGTGTTAGTTCATCTAGACAGCAGGACGGTGGCCATGGAAGTCGGAATCCGCTAAGGAGTGTGTAACAACTCACCTGCCGAATGAACTAGCCCTGAAAATGGATGGCGC----TTAAG-CG---TGATACCCATACCTCA-CCATCGGT-GTTGAAG-TGACGCACCGA-TGAGTAGGCAGGCGTGGAGGTCAGTGAAGAAG??????????????????????????????????????????CCTGCTGAGACCCCAGAAGGTCAAGCTTGTGGTCTTGTGAAAAATTTGGCGTTGATGGCCTGCATCTCTGTTGGTTCATTTTCTGGGCCTGTCATTGAATTCTTGGAAGAGTGGGGTCTGGAATCGTTGGAAGAGAATGCACATTCATCAACGCCGTTCACCAAGGTGTTTGTCAATGGCGTTTGGATTGGTGTACACCGCGATGCAGCTAACCTTGTGAAGACTTTGAAGCGATTGAGGAGAAGAGACGACATTAGTACGGAGATTTCGGTTGTTAGAGATATTCGAGAGAGAGAAATGAGGGTATACACGGACGCAGGTCGAGTTTGCAGGCCGCTATTCATTGTGGAGGATCAACAGCTGGTTTTGCAAAAAAAACACGTCAGATGGCTTAATAACGGGGTTGATGAGGAAGGGCAGGAATTCAAGTGGGAGCAGATGATCAAGGGTGGTATCATCGAGTTACTTGACTCCGAAGAGGAGGAAACGGTCATGATCTCCATGACACCTGAAGACCTGGAGAATTCGCGGTTGCAACAAAGAGGGATTGATCCCCACGCAAATGACGGCGAATTCGATCCTGCTGCTCGTTTGAAGGCTGGGACTCATGCACATACTTGGACACATTGCGAAATTCATCCAAGCATGATTCTTGGCATCTGCGCCAGCATCATTCCATTCCCTGACCATAACCAGG
>Inosperma squamulosohinnuleum MHHNU32362
AACAAGGTTTCCGTAGGTGAACCTGCGGAAGGATCATTACCGAAGT----AT---TACGA------CGAGCTGTTGCTGTTA----------------TTTGTGCACGCT------TGTTGT-CCTTCATTTC--TCCATTTA-TTTGTGCATCATTT--GTGTGG---------ATC---------------------------------------------ACG---ATT--GGGACTGCTTTGCAAAATT--------ACTATTT-GT-GGGGCTTTCCTTGTAAT---TTTTTGAT-CCACATGTT-----TTTTCACATACGCC--TTATA------ATTTGAAGGAA---TGAA----------------------CAAATGAATTGTTATACAACTTTCAGCAACGGATCTCTTGGCTCTCGCATCGATGAAGAACGCAGCGAAATGCGATAAGTAATGTGAATTGCAGAATTCAGTGAATCATCGAATCTTTGAACGCATCTTGCCCTCCTTGG-TATTCTGAGGAGCATGCCTGTTTGAGTGTCA--TTA--ATATCTCAA-CCACATTCGTTT-----------TATGTGGCTTGGACTTGGAGGAA-T----GTGCAGGCT---------------TGTCAG-TCTGCTCCTCTGAAAAATATGAGTGGT-------------ACCTATATTG-G-AACTCTGGC-TAGGTGTGATA---CAT-ATCTGCATCTAATCGAG-GC-TTT------------CCTA----TTGGTT-ATGCT----GCTAACC--------CCTACGA-------CTTGAT----AAAC-TGACCTCAAATCAGGTAGGACCACCCGCTGAACTTAAGCATATTTAAGCATATCAATAAGCGGAGGAAAAGAAACTAACAAGGATTCCCTTAGTAACTGCGAGTGAAGAGGGAAGAGCTCAAATTTGTAAT-CTGGCG---GTC-TTT-GGCCGTCCGAGTTGTAATCTAGAGAAGTGC-TACCTGCGCTGGA--CCATGTACAAGTCTCCTGGAATGGAGCATCATAGAGGGTGAGAATCCCGTCTTTGACATGGAC--TGCCAGAGCTCCATAGGTGTGCTCTCGAAGAGTCGAGTTGTTTGGGAATGCAGCTCAAAATGGGTGGTAAATGCCATCTAAAGCTAAATATTGGCGAGAGACCGATAGCGAACAAGTACCGTGAGGGAAAGATGAAAAGAACTTTGGAAAGAGAGTTAAACAGTACGTGAAATTGCTGAAAGGGAAACGCTTGAAGTCAGTCGCATC-AGTTGGAAATCAACC-TT--GCTTTTGCTGGGCGTACTTTCT---GTC-TGATGGGTCAGCATCGATTTTGATCGCTGGATAAA-GTCC-TTGGGAATGTGGCATC-TT-----TGGATGTGTTATAGCCCTCGG-ACGTATACGGTGGTTGGGATTGAGGAACTCGGCAC--GCC-------GCGA-GGC----TGGGG----CT-TGTCC-CACAA----TACGTGCTTAGGAT-GCTGGCA-TAATGGCTTTAATCGACCCGTCTTGAAACACGGACCAAGGAGTCTAACATGCTTGCGAGTGTTTGAGTGG--AAAACTCATGCGCGTAATGAAAGTG-A--TAGTTGAGATCCCTGTC-----------AT-GGGGAGCATCGATGCCCAGACCAGACCTT-TTGTGACGGATCTGC-GGTAGAGCACGTATGTTGGGACCCGAAAGATGGTGAACTATGCCTGAATAGGGTGAAGCCAGAGGAAACTCTGGTGGAGGCTCGTAGCGATTCTGACGTGCAAATCGATCGTCAAATTTGGGTATAGGGGCGAAAGACTAATCGAACCATCTAGTAGCTGGTTCCTGCCGAAGTTTCCCTCAGGATAGCAGAAACTCG---TATCAGATTTATGTGGTAAAGCGAATGATTAGAGGCCTTGGGGTTGAAACAACCTTAACCTATTCTCAAACTTTAAATATGTAAGAACAAGCTGTCTCTTGA--TTGGACTGCTT-GGCGATTGAGAGTTTCTAGTGGGCCATTTTTGGTAAGCAGAACTGGCGATGC-GGGATGAACCGAACGTGAGGTTAAGGTGCCGGAATTCACGCTCATCAGACACCACAAAAGGTGTTAGTTCATCTAGACAGCAGGACGGTGGCCATGGAAGTCGGAATCCGCTAAGGAGTGTGTAACAACTCACCTGCCGAATGAACTAGCCCTGAAAATGGATGGCGC----TTAAG-CG---TGATACCCATACCTCA-CCATCGGT-GTTGAAG-TGACGCACCGA-TGAGTAGGCAGGCGTGGAGGTCAGTGAAGAAG??????????????????????????????????????????CCTGCTGAGACCCCAGAAGGTCAAGCTTGTGGTCTTGTGAAAAATTTGGCGTTGATGGCCTGCATCTCTGTTGGTTCATTTTCTGGGCCTGTCATTGAATTCTTGGAAGAGTGGGGTCTGGAATCGTTGGAAGAGAATGCACATTCATCAACGCCGTTCACCAAGGTGTTTGTCAATGGCGTTTGGATTGGTGTACACCGCGATGCAGCTAACCTTGTGAAGACTTTGAAGCGATTGAGGAGAAGAGACGACATTAGTACGGAGATTTCGGTTGTTAGAGATATTCGAGAGAGAGAAATGAGGGTATACACGGACGCAGGTCGAGTTTGCAGGCCGCTATTCATTGTGGAGGATCAACAGCTGGTTTTGCAAAAAAAACACGTCAGATGGCTTAATAACGGGGTTGATGAGGAAGGGCAGGAATTCAAGTGGGAGCAGATGATCAAGGGTGGTATCATCGAGTTACTTGACTCCGAAGAGGAGGAAACGGTCATGATCTCCATGACACCTGAAGACCTGGAGAATTCGCGGTTGCAACAAAGAGGGATTGATCCCCACGCAAATGACGGCGAATTCGATCCTGCTGCTCGTTTGAAGGCTGGGACTCATGCACATACTTGGACACATTGCGAAATTCATCCAAGCATGATTCTTGGCATCTGCGCCAGCATCATTCCATTCCCTGACCATAACCAGG
>Inosperma_adaequatum_JV16501F
??????????????????????????????????????????????????????????????????????????????????????????????????????????????????????????????????????????????????????????????????????????????????????????????????????????????????????????????????????????????????????????????????????????????????????????????????????????????????????????????????????????????????????????????????????????????????????????????????????????????????????????????????????????????????????????????????????????????????????????????????????????????????????????????????????????????????????????????????????????????????????????????????????????????????????????????????????????????????????????????????????????????????????????????????????????????????????????????????????????????????????????????????????????????????????????????????????????????????????????????????????????????????????????????????????????????????????????????????????????????????TTAAGCATATCAATAAGCGGAGGAAAAGAAACTAACCAGGATTCCCTTAGTAACTGCGAGTGAACTGGGAAGAGCTCAAATTTGTAAT-CTGGCG---GTC-CTT-GACTGTCCGAGTTGTAATCTAGAGAAGTGCTTACCTGCGCTGGA--CCATGTACAAGTCTCCTGGAATGGAGCGTCGCAGAGGGTGAGAATCCCGTCTTTGACATGGAC--TGCCAGGGCTCCACGGGTGCGCTCTCAAAGAGTCGAGTTGTTTGGGAATGCAGCTCAAAATGGGTGGTAAATGCCATCTAAAGCTAAATATTGGCGAGAGACCGATAGCGAACAAGTACCGTGAGGGAAAGATGAAAAGAACTTTGGAAAGAGAGTTAAACAGTACGTGAAATTGCTGAAAGGGAAACGCTTGAAGTCAGTCGCGTC-GCCTGGAAATCAACC-TC--GCTCTTGCAGGGTGTACTTTCCA--GCC-CGACGGGTCAGCATCAGTTTTGGCCGCCGGACAAG-GTCT-TTGGGAACGTGGCATC-TC-----AGGATGTGTTATAGCCCTTGG-ACGGATGCGGTGGCCGGAACTGAGGAACTCAGCAC--GCCT------GTGA-GGC----TGGGGCGCTTCGTCGTC-CACACCC--AACGTGCTTAGGAT-GCTGGCA-TAATGGCTTCAATCGACCCGTCTTGAAACACGGACCAAGGAGTCTAACATGCCTGCGAGTGTTTGGGTGG--AAAACCCATGCGCGGAATGAAAGTG-A--AGGTTGAGATCCCTGTC-----------GT-GGGGAGCATCGAYGCCCAGACCAGACCTT-CTGTGACGGCTCTGC-GGTAGAGCATGCATGTTGGGACCCGAAAGATGGTGAACTATGCCTGAATAGGGTGAAGCCAGAGGAAACTCTGGTGGAGGCTCGTAGCGATTCTGACGTGCAAATCGATCGTCAAATTTGGGTATAGGGGCGAAAGACTAATCGAACCATCTAGTAGCTGGTTCCTGCCGAAGTTTCCCTCAGGATAGCAGAAACTCG---TATCAGATTTATGTGGTAAAGCGAATGATTAGAGGCCTTGGGGTTGAAACAACCTTAACCTATTCTCAAACTTTAAATATGTAAGAACAAGCCGTCTCTTGA--CTGGACCGCTT-GGCGATTGAGAGTTTCTAGTGGGCCATTTTTGGTAAGCAGAACTGGCGATGC-GGGATGAACCGAACGCGAGGTTAAGGTGCCGGAATTCACGCTCATCAGACACCACAAAAGGTGTTAGTTCATCCAGACAGCAGGACGGTGGCCATGGAAGTCGGAATCCGCTAANGAGTGTGTAACAACTCACCTGCCGAATGAACTAGCCCTGAAAATGGATGGCGC---TTTAAG-CG---TGATACCCATACCTCG-CCGTCGGTGGTTGAAA-TGACGCACCCACCAAGTAGGCAGCCTTGGAGGTCCCTGAG???????????????????????????????????????????????????????????CCGAAGGTCAAGCTTGCGGTCTCGTGAAGAATCTGGCATTGATGGCTTGTATCTCTGTTGGTTCATTTTCCGGGCCTGTCATTGAGTTCTTGGAAGAGTGGGGTCTGGAATCGTTGGAAGAGAATGCGCATTCGTCAACGGCGTTCACTAAAGTGTTCGTTAATGGTGTTTGGATTGGTGTGCACCGTGATGCAGCTAACCTTGTGAAGACTTTGAAGCGATTGAGGAGAAGAGACGACATTAGTACGGAGATTTCGGTTGTCAGAGATATTCGAGAAAGAGAAATGAGGGTATATACGGATGCAGGTCGAGTTTGTCGGCCGCTGTTCATTGTGGAAGATCAACAGTTGGTCTTGCAAAAGAAACACATCCGGTGGTTAAATAACGGGGTTGACGATGAAGGGCAGGAGTTCAAGTGGGAGCAGCTGATTAAGGGTGGTATCATAGAGCTGCTCGACTCGGAAGAGGAAGAAACAGTCATGATCTCGATGACGCCTGAAGACCTGGAGAATTCGCGGTTGCAACAGAGAGGGATTGATCCCCACGCAAACGATGGCGAATTCGATCCCGCTGCTCGTCTGAAGGCTGGAACTCATGCACATACTTGGACACATTGCGAGATTCATCCAAGTATGATTCTTGGCATTTGTGCCAGTATCATTCCTTTCCCCGACCATAACCAGG
>Inosperma_aff_fastigiellum_PBM3325
????????????????????????????AAGGATCATTATCGAAAA---TAG---TATGA------CGAGTTGTCGCTGGCCTCCC----------GTGCCGTGCACGCT-----CTGTCGT-CCTTCATTTC--TCCATCTATCTTGTGCATCGCTC--GTGTCG---------ACCTTAT-----------------------------------------------GTG--GGGACTGNTTTGCAAAAA------------ATCTTGC--GGGCTTTCCTTGTCGTTC-TTTCAGGT-CTGCGGTTT-ATTATCTTCACACATATG-----------TATTCAGAAGGAACAATGGAAAT------------------ATTTGAATGGCATAATACAACTTTCAGCAACGGATCTCTTGGCTCTCGCATCGATGAAGAACGCAGCGAAATGCGATAAGTAATGTGAATTGCAGAATTCAGTGAATCATCGAATCTTTGAACGCATCTTGCGCTCCTCGG-TATTCCGAGGAGCATGCCTGTTTGAGTGTCA--TTA--ATATCTCAA-CCAACGCT------------GAGGCGCTGGCTTGGACTTGGGGGTG------GTGCAGGCT-----------------GTGG-TCTGCTCCCCTGAAATACATGAGTGGC-------------GAAACGACC----TCTCTGTCT-TAGGTGTGATACACACATATCTGCATCTGATACAA-GGGC--------------------------CT-TTGCT----GCCGTAC------GAATTGGGAGCTTTTGTTGATT----AAACTTGACCTCAAATCAGGTA??????????????????????????TTAAGCATATCAATAAGCGGAGGAAAAGAAACTAACAAGGATTCCCTTAGTAACTGCGAGTGAAGTGGGAAGAGCTCAAATTTGTAAT-CTGGCG---ACC-TTT-GGCCGTCCGAGTTGTAATCTAAAGAAGTGC-TGCCTGTGCTGGA--CCGTGTACAAGTCTCCTGGAATGGAGCATCATAGAGGGTGAGAATCCCGTCTTTGACACGGAC--TGCCAGTGCTCGACAGGTGCGCTCTCGAAGAGTCGAGTTGTTTGGGAATGCAGCTCAAAATGGGTGGTAAATGCCATCTAAAGCTAAATATTGGCGAGAGACCGATAGCGAACAAGTACCGTGAGGGAAAGATGAAAAGAACTTTGGAAAGAGAGTTAAACAGTACGTGAAATTGCTGAAAGGGAAACGCTTGAAGTCAGTCGCGTC-GGTTGGAAATCAACC-TT--GCTCTTGCTGGGTGTACTTTCCT--GTC-CGACGGGTCAGCATCAGTTTYGGTCGCTGGATAAA-GTCCTTTGGGAAYGTGGCATC-CT-----CGGATGTGTTATAGCCCTYGGGACATATGCAGYGGCTGGGATTGAGGAACTCAGCAC--GCC-------GCGA-GGC----TGGGC-----T-TTGTC-CACACGA-ACTCGTGCTTAGGAT-GCTGGCA-TAATGGCTTTAATCGACCCGTCTTGAAACACGGACCAAGGAGTCTAACATGCCTGCGAGTGTTTGGGTGG--AAAACTCATGCGCGYAACGAAAGTG-A--TAGTTGAGAYCCCCGTC-----------GT-GGGGAGCATCGACGCCCAGACCAGACCTT-CTGTGACGGATCTGC-GGTAGAGCATGCATGTTGGGACCCGAAAGATGGTGAACTATGCCTGAATAGGGTGAAGCCAGAGGAAACTCTGGTGGAGGCTCGTAGCGATTCTGACGTGCAAATCGATCGTCAAATTTGGGTATAGGGGCGAAAGACTAATCGAACCATCTAGTAGCTGGTTCCTGCCGAAGTTTCCCTCAGGATAGCAGAAGCTCG---TATCAGATTTATGTGGTAAAGCGAATGATTAGAGGCCTTGGGGTTGAAACAACCTTAACCTATTCTCAAACTTTAAATATGTAAGAACAGGCTGTCTCTTGG--TTGGACTGCCT-GGCGATTGAGAGTTTCTAGTGGGCCATTTTTGGTAAGCAGAACTGGCGATGC-GGGATGAACCGAACGTGAGGTTAAGGTGCCGGAATTCACGCTCATCAGACACCACAAAAGGTGTTAGTTCATCTAGACAGCAGGACGGTGGCCATGGAAGTCGGAACCCGCTAAGGAGTGTGTAACAACTCACCTGCCGAATGAACTAGCCCTGAAAATGGATGGCGC----TTAAG-CG---TGATACCCATACCTCA-CCGTCGGC-GTTGAAG-TGACGCGCCGA-CGAGTAGGCAGGCGTGGAGGTCAGTGAAGAAGCCTTGGCAGCGATGCTGGGTGAAACGGCCTCTAGTGCAGAT????GCTGAGACTCCCGAAGGTCAAGCGTGCGGTCTCGTGAAGAATTTGGCATTGATGGCTTGTATCTCTGTTGGTTCATTTTCCGGGCCTGTCATTGAATTCTTGGAAGAGTGGGGTCTRGAATCGTTGGAAGAAAATGCGCATTCRTCAACGACGTTCACTAAGGTGTTCGTTAACGGYGTTTGGATTGGTGTGCACCGTGAYGCAGCTAACCTKGTGAAGACCCTRAAGCGATTGAGGAGAAGAGACGACATCAGTACGGAGATTTCGGTTGTRAGAGACATCCGAGAAAGGGAAATGAGGGTWTACACGGATGCRGGTAGAGTTTGTAGGCCGCTGTTCATTGTGGAAGATCAACARCTGGTCTTGCAAAAGAAACACATCAGGTGGCTAAATAAYGGAGTTGACGATGAAGGACARGAGTTCAAGTGGGAGCAACTGATCAAGGGTGGTATCATTGAGCTGCTTGACTCGGAAGAAGAAGAGWCAGTCATGATCTCGATGACACCYGAAGACCTGGAGAATTCGCGGTTGCAACAGAGAGGTATTGATCCCCACGCAAATGATGGCGAGTTCGATCCNGCTGCTCGTCTGAAGGCTGGAACTCATGCACATACTTGGACGCATTGCGAGATTCACCCCAG?????????????????????????????????????????????????????
>Inosperma_africanum_HLA0353
?????????????????????????????????????????????????????????TGG------C-AGCTGTTGCTGGCGCTT---------TGCGATCGTGCACGCT------TGTCGT-TTCTCATTTC--ATCCACCT-CTTGTGCATCATTT----GTAG---------ATCTTGTG-AAT---GTATCT-GAA----GCT---------GCTTCAGGTG---ATT--AGGACTGCTTTGCATCTGT----------TCGATGGC--GGGCTTTCCTTGTTTATT-ACATAGAT-CTATGTCT----TTTTTTCATATACTCC--AATGAATGATATAAAGAAGGGT------------------T---------TATTATTTGATATAATACAACTTTCAGCAACGGATCTCTTGGCTCTCGCATCGATGAAGAACGCAGCGAAATGCGATAAGTAATGTGAATTGCAGAATTCAGTGAATCATCGAATCTTTGAACGCAACTTGCGCTCCTTGG-TATTCCGAGGAGCATGCCTGTTTGAGTGTCA--TTA--ATATCTCAA-AAATCTATGCTTA-----GCAAATAGATCTTTTGGACTTGGGGGTT-------TGCAGGCTTT-----------------TG-CCAGCTCCTCTGAAATGTATGAGCAGG-------------AAATAAA----------AACTT-CAGATGTGATA---ACTATCTTGCATCTGGGGGGT-GT----------------------------CT-CTGCT----GAAACAAAG----------------CTTGTTTGAT----CTATGTGACCTCAGATCA????????????????????????????????????????????????????????????????????????????????????????????????????????????????????????????????????????????????????????????????????????????????????????????????????????????????????????????????????????????????????????????????????????????????????????????????????????????????????????????????????????????????????????????????????????????????????????????????????????????????????????????????????????????????????????????????????????????????????????????????????????????????????????????????????????????????????????????????????????????????????????????????????????????????????????????????????????????????????????????????????????????????????????????????????????????????????????????????????????????????????????????????????????????????????????????????????????????????????????????????????????????????????????????????????????????????????????????????????????????????????????????????????????????????????????????????????????????????????????????????????????????????????????????????????????????????????????????????????????????????????????????????????????????????????????????????????????????????????????????????????????????????????????????????????????????????????????????????????????????????????????????????????????????????????????????????????????????????????????????????????????????????????????????????????????????????????????????????????????????????????????????????????????????????????????????????????????????????????????????????????????????????????????????????????????????????????????????????????????????????????????????????????????????????????????????????????????????????????????????????????????????????????????????????????????????????????????????????????????????????????????????????????????????????????????????????????????????????????????????????????????????????????????????????????????????????????????????????????????????????????????????????????????????????????????????????????????????????????????????????????????????????????????????????????????????????????????????????????????????????????????????????????????????????????????????????????????????????????????????????????????????????????????????????????????????????????????????????????????????????????????????????????????????????????????????????????????????????????????????????????????
>Inosperma_africanum_HLA0383
AACAAGGTTTCCGTAGGTGAACCTGCGGAAGGATCATTATCGAAAT----ATGACAATGG------CAAGCTGTTGCTGGCGCTT---------TGCGATCGTGCACGCT------TGTCGT-TTCTCATTTC--ATCCACCT-CTTGTGCATCATTT----GTAG---------ATCTTGTG-AAT---GTATCT-GAA----GCT---------GCTTCAGGTG---ATT--AGGACTGCTTTGCATCTGT----------TCGATGGC--GGGCTTTCCTTGTTTATT-ACATAGAT-CTATGTCT-----TTTTTCATATACTCC--AATGAATGATATAAAGAAGGGT------------------T---------TATTATTTGATATAATACAACTTTCAGCAACGGATCTCTTGGCTCTCGCATCGATGAAGAACGCAGCGAAATGCGATAAGTAATGTGAATTGCAGAATTCAGTGAATCATCGAATCTTTGAACGCAACTTGCGCTCCTTGG-TATTCCGAGGAGCATGCCTGTTTGAGTGTCA--TTA--ATATCTCAA-AAATCTATGCTTA-----GCAAATAGATCTTTTGGACTTGGGGGTT-------TGCAGGCTTT-----------------TG-CCAGCTCCTCTGAAATGTATGAGCAGG-------------AAATAAA----------AACTT-CAGATGTGATA---ACTATCTTGCATCTGGGGGGT-GT----------------------------CT-CTGCT----GAAACAAAG----------------CTTGTTTGAT----CTATGTGACCTCAGATCAGGTAGGACTACCCGCTGAACTTAAGCATATTTAAGCATATCAATAAGCGGAGGAAAAGAAACTAACAAGGATTCCCCTAGTAACTGCGAGTGAAGAGGGAAGAGCTCAAATTTGTAAT-CTGGCA---GTC-CTT-GGCTGTCCGAGTTGTAATCTAGAGAAGTGC-TACCCGTGCTGGA--CCGTGTACAAGTCTCCTGGAATGGAGCATCATAGAGGGTGAGAATCCCGTCTTTGACATGGA????????????????????????????????????????????????????????????????????????????????????????????????????????????????????????????????????????????????????????????????????????????????????????????????????????????????????????????????????????????????????????????????????????????????????????????????????????????????????????????????????????????????????????????????????????????????????????????????????????????????????????????????????????????????????????????????????????????????????????????????????????????????????????????????????????????????????????????????????????????????????????????????????????????????????????????????????????????????????????????????????????????????????????????????????????????????????????????????????????????????????????????????????????????????????????????????????????????????????????????????????????????????????????????????????????????????????????????????????????????????????????????????????????????????????????????????????????????????????????????????????????????????????????????????????????????????????????????????????????????????????????????????????????????????????????????????????????????????????????????????????????????????????????????????????????????????????????????????????????????????????????????????????????????????????????????????????????????????????????????????????????????????????????????????????????????????????????????????????????????????????????????????????????????????????????????????????????????????????????????????????????????????????????????????????????????????????????????????????????????????????????????????????????????????????????????????????????????????????????????????????????????????????????????????????????????????????????????????????????????????????????????????????????????????????????????????????????????????????????????????????????????????????????????????????????????????????????????????????????????????????????????????????????????????????????????????????????????????????????????????????????????????????????????????????????????????????????????????????????????????????
>Inosperma_africanum_MR00387
AACAAGGTTTCCGTAGGTGAACCTGCGGAAGGATCATTATCGAAAT----ATGACAATGG------CAAGCTGTTGCTGGCGCTT---------TGCGATCGTGCACGCT------TGTCGT-TTCTCATTTC--ATCCACCT-CTTGTGCATCATTT----GTAG---------ATCTTGTG-AAT---GTATCT-GAA----GCT---------GCTTCAGGTG---ATT--AGGACTGCTTTGCATCTGT----------TCGATGGC--GGGCTTTCCTTGTTTATT-ACATAGAT-CTATGTCT-----TTTTTCATATACTCC--AATGAATGATATAAAGAAGGGT------------------T---------TATTATTTGATATAATACAACTTTCAGCAACGGATCTCTTGGCTCTCGCATCGATGAAGAACGCAGCGAAATGCGATAAGTAATGTGAATTGCAGAATTCAGTGAATCATCGAATCTTTGAACGCAACTTGCGCTCCTTGG-TATTCCGAGGAGCATGCCTGTTTGAGTGTCA--TTA--ATATCTCAA-AAATCTATGCTTA-----GCAAATAGATCTTTTGGACTTGGGGGTT-------TGCAGGCTTT-----------------TG-CCAGCTCCTCTGAAATGTATGAGCAGG-------------AAATAAA----------AACTT-CAGATGTGATA---ACTATCTTGCATCTGGGGGGT-GT----------------------------CT-CTGCT----GAAACAAAG----------------CTTGTTTGAT----CTATGTGACCTCAGATCAGGTAGGACTACCCGCTGAACTTAAGCATATTTAAGCATATCAATAAGCGGAGGAAAAGAAACTAACAAGGATTCCCCTAGTAACTGCGAGTGA-GAGGGAAGAGCTCAAATTTGTAAT-CTGGCA---GTC-CTT-GGCTGTCCGAGTTGTAATCTAGAGAAGTGC-TACCCGTGCTGGA--CCGTGTACAAGTCTCCTGGAATGGAGCATCATAGAGGGTGAGAATCCCGTCTTTGACATGGAC--TGCCAGTGCTTCTGTGGTGTGCTCTCAAAGAGTCGAGTTGTTTGGGAATGCAGCTCTAAATGGGTGGTAAATGCCATCTAAAGCTAAATATTGGCGAGAGACCGATAGCGAACAAGTACCGTGAGGGAAAGATGAAAAGAACTTTGGAAAGAGAGTTAAACAGTACGTGAAATTGCTGAAAGGGAAACGCTTGAAGTCAGTCGCATC-AGCTGGAAATCAACC-TT--GCTTCTGCTGGGTGTACTTTCC---ATC-TGATGGGTCAGCATCAATTTCGATTGCTGGATAAA-GTTC-TTGGGAATGTGGCATC-TT-----CGGATGTGTTATAGCCCTTGG-ATGGATACAGTGACTGGGATTGAGGAACTCAGCAT--GCC-------ACAATGGC----TGGGC---CTT-TTGGC-TACAC----CACATGCTTAGGAT-GCTGGCA-TAATGGCTTTAATCGACCCGTCTTGAAACACGGACCAAGGAGTCTAACATGCCTGCGAGTGTTTGGGTGG--AAAACCCATGCGCGCAATGAAAGTG-A--TGGTTGAGATCCCTGTC-----------AT-GGGGAGCATCGACGCCCAGACCAGACCTT-TTGTGACGGATCTGC-GGTCAAGCATGTATGTTGGGACCCGAAAGATGGTGAACTATGCCTGAATAGGGTGAAGCCAGAGGAAACTCTGGTGGAGGCTCGTAGCGATTCTGACGTGCAAATCGATCGTCAAATTTGGGTATAGGGGCGAAAGACTAATCGAACCATCTAGTAGC?????????????????????????????????????????????????????????????????????????????????????????????????????????????????????????????????????????????????????????????????????????????????????????????????????????????????????????????????????????????????????????????????????????????????????????????????????????????????????????????????????????????????????????????????????????????????????????????????????????????????????????????????????????????????????????????????????????????????????????????????????????????????????????????????????????GAGACACCTGAGGGTCAAGCCTGTGGTCTCGTGAAAAATTTGGCATTGATGGCCTGTATATCTGTCGGTTCCTTCTCCGGACCTGTCATCGAGTTCTTGGAGGAGTGGGGTCTGGAATCACTGGAAGAAAACGCACATTCGTCAACAGCGTTTACTAAAGTATTCGTTAATGGTGTTTGGATTGGTGTGCACCGTGATGCGGCTAATCTTGTGAAGACTCTGAAAAGGCTGAGGAGAAGGGACGACATTAGTACGGAGATCTCGGTCGTAAGAGATATTCGAGAAAAAGAAATGAGGGTATATACAGATGCAGGTCGAGTTTGCAGGCCGCTGTTCATTGTGGAAGACCAGCAGTTGGTCTTACAAAAGAAACATATCAGATGGCTAAATAACGGAGTTGATGATGAGGGACAGGAGTTCAAGTGGGAGCAACTGATCAAGGGTGGCATCATCGAATTGCTGGACTCTGAAGAGGAGGAGACAGTCATGATCTCGATGACACCTGAAGACTTAGAGAATTCGCGGTTACAGCAAAGGGGTCTCGACCCACATGCAAATGATGGGGAGTTTGATCCCGCTGCTCGTCTGAAGGCTGGAACCCACGCACATACTTGGACCCACTGCGAGATTCATCCTAGTATGATACTTGGCATTTGTGCGAGTATTATTCCCTTCCCCGAC??????????
>Inosperma_akirnum_CAL1358
??????????????????????????????????????????????????????????????????????????????????????????????????????????????????????????????????????????????????????????????????????????????????????????????????????????????????????????????????????????????????????????????????????????????????????????????????????????????????????????????????????????????????????????????????????????????????????????????AAATATATATATTATACAACTTTCAGCAACGGATCTCTTGGCTCTCGCATCGATGAAGAACGCAGCGAAATGCGATAAGTAATGTGAATTGCAGAATTCAGTGAATCATCGAATCTTTGAACGCATCTTGCGCTCCTTGG-TATTCCGAGGAGCATGCCTGTTTGAGTGTCATTTTA--ATATCTCAA-CCACACAAATCT-----------GGTGTGGCTTGGACTTGGGGTTG----CTGTGCAGGCTTT--------------CACAG-TCTGCTGCCCTGAAATGAATGAGTGGG-------------CTTTT--------ATGTTTACT-TAGATGTGATA---ACTTCTTTGCATCTTTGTTTGCATCA-----------------------------------------------------------------------------TGAACTGACCTCA??????????????????????????????????????????????????????????????????????????????????????AACTGCGAGTGAAGTGGGATGAGCTCAAATTTGTAAT-CTGGCA---GTC-TTT-GGCTGTCCGAGTTGTAATCTAGAGAAGTGCTTACCTGTGCTGGA--CCATGTACAAGTCTCCTGGAATGGAGCATCACAGAGGGTGAGAATCCCGTCTTTGACATGGAC--TACCAGTGCTTC-TAGGTGTGCTCTCAAAGAGTCGAGTTGTTTGGGAATGCAGCTCAAAATGGGTGGTAAATGCCATCTAAAGCTAAATATTGGCGAGAGACCGATAGCGAACAAGTACCGTGAGGGAAAGATGAAAAGAACTTTGGAAAGAGAGTTAAACAGTACGTGAAATTGCTGAAAGGGAAACGCTTGAAGTCAGTCACGTCAGGTCAGAGATCAACC-TT--GCTTTTGCTTGGTGCACTTTCT---GTC-TGATGGGTCAGCATCAGTTTTGGTCGCTGGACAAA-GTTC-TGGGGAATGTGGCATC-TC-----AGGATGTGTTATAGCCCTTTG-ACATATGCAGTGGCTGAGACTGAGGAACTCGGCAC--GCCT------TTGA-GGC----TGGGGA--C---TTGTCCCACACA---AATGTGCTTAGGAT-GCTGGCA-TAATGGCTTTAATCGACCCGTCTTGAAACACGGACCAAGGAGTCTAACATACCTGCGAGTGTTTGGGTGG--AAAACCCATGCGCGCAATGAAAGTG-A--TGGTTGAGATCCCTGTC-----------GT-GGGGAGCATCGACGCCCAGACCGGACCTT-TTGTGATGGCTCTGC-GGTAGAGCATGTATGTTGGGACCCGAAAGATGGTGAACTATGCCTGAATAGGGTGAAGCCAGAGGAA-CTCTG??????????????????????????????????????????????????????????????????????????????????????????????????????????????????????????????????????????????????????????????????????????????????????????????????????????????????????????????????????????????????????????????????????????????????????????????????????????????????????????????????????????????????????????????????????????????????????????????????????????????????????????????????????????????????????????????????????????????????????????????????????????????????????????????????????????????????????????????????????????????????????????????????????????????????????????????????????????????????????????????????????????????ATGGCCTGTATTTCTGTCGGTTCTTTTTCCGGACCTGTCATTGAGTTCTTGGAAGAGTGGGGACTGGAATCTTTGGAAGAGAACGCGCATTCGTCAACGACGTTCACTAAGGTTTTTGTCAATGGTGTTTGGATTGGTGTGCACCGTGATGCAGCTAACCTTGTGAAGACTCTGAAAAGGTTAAGGAGAAGAGACGATATCAGTACAGAGATTTCGGTTGTCAGAGACATTCGAGAAAGGGAAATGAGGGTATACACGGATGCTGGTCGAGTTTGCAGGCCGTTATTCATCGTGGAAGATCAACAGTTGATATTGCAAAAGAAACACATCAGGTGGTTAAATAACGGGGTTGACGACGAAGGCCAGGAGTTCAAGTGGGAACAGTTGATCAAGGGTGGTATCATCGAGCTGCTCGACTCTGAAGAGGAGGAGACAGTTATGATCTCGATGACGCCCGAAGACCTGGAGAATTCCCGGTTGCAACAGAGAGGTATTGATCCCCACGCAAATGATGGCGAGTTCGATCCCGCGGCTCGTCTGAAGGCTGGAACTCACGCACATACTTGGACTCACTGCGAGATTCATCCAAGTATGATTCTTGGGATTTGTGCCAGTATCATTCCTTTCCCCGACCATAACCAGG
>Inosperma_apiosmotum_PBM3020
AACAAGGTTTCCGTAGGTGAACCTGCGGAAGGATCATTACCGAAGT----AT---CATAA------TGAGTTGTTGCTGTT-----------------ATCGTGCACGCT------CGTTAT-TCTTCATTTC--TCCATA-A-TTTGTGCATCACTT--GTGTGG---------AATCCTC---------TGTCC-GAG---TTTC---------ATCTCAGACG---ATT--GGGACTGCTTTGCAAAGTC--------ACTATTTGGC-GGGGCTTTCCTTGTA------------T-CTACATGTA-----TTTTCACATACACC---CAAT------ATTAGAAGGAA--ATTTT----------------------TTTTTGAATTGTTATACAACTTTCAGCAACGGATCTCTTGGCTCTCGCATCGATGAAGAACGCAGCGAAATGCGATAAGTAATGTGAATTGCAGAATTCAGTGAATCATCGAATCTTTGAACGCATCTTGCGCTCCTTGG-TATTCTGAGGAGCATGCCTGTTTGAGTGTCATTTTA--ATATCTCAA-CCACATTCATTTT---------GTTTGTGGCTTGGACTTGGAGGAA-CA---ATGCAGGCTCT----GACT---CTTTGTAG-TCTGCTCCTCTGAAAAATATGAGCGGT-------------ACCTATATTG-G-AACTCTGGC-TAGGTGTGATA---CAT-ATCTGCATCTAATTGAG-G--TTG------------CCTG---TCGGGTT-GTGCT----GCTGATT-------GATTATGA-------CTTGAT----AAACTTGACCTCAAATCAGGTAGGACCACC??????????????????TTAAGCATATCAATAAGCGGAGGAAAAGAAACTAACAAGGATTCCCTTAGTAACTGCGAGTGAAGAGGGAAAAGCTCAAATTTGTAAT-CTGGCG---GTC-TTT-GGCCGTCCGAGTTGTAATCTAGAGAAGTGC-TACCTGCGCTGGA--CCATGTACAAGTCTCCTGGAATGGAGCATCATAGAGGGTGAGAATCCCGTCTTTGACATGGAC--TGCCAGAGCT-TATAGGTGTGCTCTCAAAGAGTCGAGTTGTTTGGGAATGCAGCTCAAAATGGGTGGTAAATGCCATCTAAAGCTAAATATTGGCGAGAGACCGATAGCGAACAAGTACCGTGAGGGAAAGATGAAAAGAACTTTGGAAAGAGAGTTAAACAGTACGTGAAATTGCTGAAAGGGAAACGCTTGAAGTCAGTCGCATC-GGTTGGAAATCAACC-TT--GCTTTTGCTGGGTGTACTTTCC---GTC-TGATGGGTCAGCATCAATTTTGATCGCTGGATAAA-GTTC-TTGGGAACGTGGCATC-TT-----TGGATGTGTTATAGCCCTTGG-ACATATACAGTGGTTGGGATTGAGGAACTCAGCAC--GCC-------GCAA-GGC----TGGGG---CTT-TTGTC-CACAA----CACGTGCTCAGGAT-GCTGGCA-TAATGGCTTTAATCGACCCGTCTTGAAACACGGACCAAGGAGTCTAACATGCTTGCGAGTGTTTGAGTGG--AAAACTCATGCGCGTAATGAAAGTG-A--TAGTTGAGATCCCTGTC-----------AT-GGGGAGCATCGATGCCCAGACCAGACCTT-TTGTGACGGATCTGC-GGTAGAGCATGTATGTTGGGACCCGAAAGATGGTGAACTATGCCTGAATAGGGTGAAGCCAGAGGAAACTCTGGTGGAGGCTCGTAGCGATTCTGACGTGCAAATCGATCGTCAAATTTGGGTATAGGGGCGAAAGACTAATCGAACCATCTAGTAGCTGGTTCCTGCCGAAGTTTCCCTCAGGA????????????????????????????????????????????????????????????????????????????????????????????????????????????????????????????????????????????????????????????????????????????????????????????????????????????????????????????????????????????????????????????????????????????????????????????????????????????????????????????????????????????????????????????????????????????????????????????????????????????????????????????????????????????????????????????????????????????????????????????????????????CCCGCTGAGACCCCAGAAGGTCAAGCTTGTGGTCTKGTGAAGAATTTGGCGTTGATGGCCTGCATCTCTGTTGGTTCATTTTCCGGGCCTGTCATTGAGTTCTTGGAAGAGTGGGGTCTGGAATCGTTGGAAGARAATGCACACTCATCAACGCCGTTCACCAAGGTGTTTGTGAATGGCGTTTGGATTGGTGTACACCGCGATGCAGCTAACCTTGTGAAGACTTTGAAGCGATTAAGGAGAAGAGACGACATTAGTACGGAGATTTCGGTTGTCAGAGATATTCGAGAGAGAGAAATGAGGGTATACACGGATGCAGGTCGAGTTTGCAGGCCGCTATTCATTGTGGAGGATCAACAGCTGGTTTTGCAAAAAAAACACGTCAGGTGGCTTAATAACGGGGTTGATGAGGAAGGGCAGGAGTTCAAGTGGGAGCAGATGATCAAGGGTGGTATCATCGAGTTACTTGACTCCGAAGAGGAGGAAACGGTCATGATCTCGATGACACCTGAAGACCTGGAGAATTCGCGGTTGCAACAAAGAGGGATTGATCCCCACGCAAATGACGGCGAATTCGATCCTGCTGCTCGTTTGAAGGCTGGGACTCATGCACATACTTGGACACATTGCGAAATTCATCCAAGCATGATTCTTGGCATYTGCGCCAGCATCATTCCATTCCCCGACCATAACCAGG
>Inosperma_bicoloratum_ZT12187
???????????????????????????????????????TCGAAAT---GAC---CATGA------CGAGCTGTCGCTG--------------------CAGTGCACGCT-----CTGTCAT-TCTTTCATTTAGACCATCTA-TTTGTGCACATCTT--CTGTGG---------TTCTCAAG-CATAT----------------------------------------ATT--AGGTCTGCTTTGCAAATGT--------AAAACTTTGT--GGGCTTTCCTTGCCACTT-TTCTTGGG-CCACATAT------TATACACACATACC-----------AGAATGAAATGAAATGTTGA-----------T---------GCATATGAATTGTTATACAACTTTCAGCAACGGATCTCTTGGCTCTCGCATCGATGAAGAACGCAGCGAAATGCGATAAGTAATGTGAATTGCAGAATTCAGTGAATCATCGAATCTTTGAACGCATCTTGCGCTCCTTGG-TATTCCGAGGAGCATGCCTGTTTGAGTGTCA--TTA--ATATCTCAA-CCACATC-----------------GTGTGGCTTGGATTTGGGGG--------TTACAGGCCTT----------TTTTAATGG-TCTGCTCTCCTGAAATGCATGAGTGGC-------------GAACG------A-CCTCTCTGTCAGTGTGTGATA---CATTATCTGCATTCTGNNTCA-AAGAG????????????????????????????????????????????????????????????????????????????????????????????????????????????????????????????TTAAGCATATCAATAAGCGGAGGAAAAGAAACTAACCAGGATTCCCTTAGTAACTGCGAGTGAAGTGGGAAGAGCTCAAATTTGTAAT-CTGGTG---GCC-TCT-GGCCATCCGAGTTGTAATCTAGAGAAGTGC-TACCTGTGCTGGA--CCGTGTACAAGTCTTCTGGAATGGAGCATCATGGAGGGTGAGAATCCCGTCTCTGACATGGAC--TCCCAGTGCTTAATAGGTGTGCTCTCGAAGAGTCGAGTTGTTTGGGAATGCAGCTCAAAATGGGTGGTAAATGCCATCTAAAGCTAAATACTGGCGAGAGACCGATAGCGAACAAGTACCGTGAGGGAAAGATGAAAAGAACTTTGGAAAGAGAGTTAAACAGTACGTGAAATTGCTGAAAGGGAAACGCTTCAAGTCAGTCGCGTC-GGTCAGAAATCAACC-TT--GCTCTTGCTGGGTGTACTTTCT---GTC-TGATGGGTCAGCATCAGTTTTGGCTGCTGGATAAA-GTCCTTTGGGAATGTGGCATC-CT-----CGGATGCGTTATAGCCCTTGGGATGTATGCAGTGGTTGGGACTGAGGAACTCAGCAC--GCC-------CCAGAGGC----TGGGC----TT-TTGTC-CACATG---AACGTGCTTAGGAT-GCTGGCA-TAATGGCTTTAATCGACCCGTCTTGAAACACGGACCAAGGAGTCTAACATGCCTGCGAGTGTTTGAGTGGAAAAAACTCATGCGCGCAATGAAAGTGAA--TGGTTGAGATCCCCGTC-----------GT-GGGGAGCATCGACGCCCAGACCAGACCTT-CTGTGACGGATCTGC-GGTGGAGCATGCATGTTGGGACCCGAAAGATGGTGAACTATGCCTGAATAGGGTGAAGCCAGAGGAAACTCTGGTGGAGGCTCGTAGCGATTCTGACGTGCAAATCGATCGTCAAATTTGGGTATAGGGGCGAAAGACTAATCGAACCATCTAGTAGCTGGTTCCTGCCGAAGTTTCCCTCAGGATAGCAGAAACTCG---TATCAGATTTATGTGGTAAAGCGAATGATTAGAGGCCTTGGGGTTGAAACAACCTTAACCTATTCTCAAACTTTAAATATGTAAGAACAAGCCGTCTCTTGA--TTGGACCGCTT-GGCGATTGAGAGTTTCTAGTGGGCCATTTTTGGTAAGCAGAACTGGCGATGC-GGGATGAACCGAACGTGAGGTTAAGGTGCCAGAGTTCACGCTCATCAGACACCACAAAAGGTGTTAGTTCATCTAGACAGCAGGACGGTGGCCATGGAAGTTGGAATCCGCTAAGGAGTGTGTAACAACTCACCTGCCGAATGAACTAGCCCTGAAAATGGATGGCGC----TCAAG-CG---TGACACCCATACCTCG-CCGTTGGC-GTTGAAG-TGACGCGCCAA-CGAGTAGGCAGGCGTGGAGGTCAGTGAAGAAGCCTTGGCA??????????????????????????????????CCCGCTGAGACTCCCGAAGGTCAAGCTTGCGGTCTCGTGAAGAATTTGGCATTGATGGCTTGTATCTCTGTTGGTTCCTTTTCCGGGCCTGTCATTGAATTCTTGGAAGAGTGGGGTCTGGAATCGTTGGAAGAAAATGCGCATTCATCAACGACGTTCACCAAGGTGTTCGTTAACGGTGTCTGGATCGGTGTGCACCGTGACGCAGCTAACCTTGTGAAGACCCTGAAGCGATTGAGGAGAAGAGACGACATCAGTACGGAGATTTCGGTTGTAAGAGATATCCGAGAAAGGGAAATGAGGGTTTACACGGATGCGGGTCGAGTTTGTAGGCCTCTGTTCATCGTGGAAGATCAACAATTGGTCTTGCAAAAGAAACACATCAGATGGCTAAATAACGGTGTTGACGATGAAGGACAGGAGTTCAAGTGGGAGCAGCTGATCAAGGGTGGTATTATTGAGCTGCTTGATTCCGAAGAAGAAGAGACAGTCATGATCTCGATGACACCTGAAGATCTGGAGAATTCGCGTTTGCAACAGAGGGGGATTGACCCCCACGCAAATGATGGCGAGTTCGATCCCGCGGCTCGTCTGAAGGCTGGAACTCATGCACACACTTGGACGCATTGTGAGATTCACCCAAGTATGATTCTTGGCATTTGTGCCAGTATCATTCCTTTTCCCGACCATAACCAGG
>Inosperma_bongardii_JV7450F
??????????????????????????????????????????????????????????????????????????????????????????????????????????????????????????????????????????????????????????????????????????????????????????????????????????????????????????????????????????????????????????????????????????????????????????????????????????????????????????????????????????????????????????????????????????????????????????????????????????????????????????????????????????????????????????????????????????????????????????????????????????????????????????????????????????????????????????????????????????????????????????????????????????????????????????????????????????????????????????????????????????????????????????????????????????????????????????????????????????????????????????????????????????????????????????????????????????????????????????????????????????????????????????????????????????????????????????????????????????????????TTAAGCATATCAATAAGCGGAGGAAAAGAAACTAACAAGGATTCCCTTAGTAACTGCGAGTGAAGAGGGAAAAGCTCAAATTTGTAAT-CTGGCG---GTC-TTT-GGCCGTCCGAGTTGTAATCTAGAGAAGTGC-TACCTGCGCTGGA--CCATGTACAAGTCTCCTGGAATGGAGCATCATAGAGGGTGAGAATCCCGTCTTTGACATGGAC--TGCCAGAGCT-CATAGGTGCGCTCTCAAAGAGTCGAGTTGTTTGGGAATGCAGCTCAAAATGGGTGGTAAATGCCATCTAAAGCTAAATATTGGCGAGAGACCGATAGCGAACAAGTACCGTGAGGGAAAGATGAAAAGAACTTTGGAAAGAGAGTTAAACAGTACGTGAAATTGCTGAAAGGGAAACGCTTGAAGTCAGTCGCGTC-GGTCGGAAATCAACC-TT--GCTTTTGCTGGGCGTACTTTCC---GTC-CGATGGGTCAGCATCAGTTTCGGTCGCCGGATAAA-GTTC-TTGGGAACGTGGCATC-TT-----TGGATGTGTTATAGCCCTTGG-ACGCATACGGTGGTTGGGATTGAGGAACTCAGCAC--GCC-------GCAA-GGC----TGGGC-----T-TTGGC-TACAAT---TACGTGCTTAGGAT-GCTGGCA-TAATGGCTTTAATCGACCCGTCTTGAAACACGGACCAAGGAGTCTAACATGCTTGCGAGTGTTTGAGTGG--AAAACTCATGCGCGTAATGAAAGTG-A--TAGTTGAGATCCTCGTC-----------AT-GGGGAGCATCGATGCCCAGACCAGACCTT-TTGTGATGGATCTGC-GGTAGAGCATGTATGTTGGGACCCGAAAGATGGTGAACTATGCCTGAATAGGGTGAAGCCAGAGGAAACTCTGGTGGAGGCTCGTAGCGATTCTGACGTGCAAATCGATCGTCAAATTTGGGTATAGGGGCGAAAGACTAATCGAACCATCTAGTAGCTGGTTCCTGCCGAAGTTTCCCTCAGGATAGCAGAAACTCG---TATCAGATTTATGTGGTAAAGCGAATGATTAGAGGCCTTGGGGTTGAAACAACCTTAACCTATTCTCAAACTTTAAATATGTAAGAACAAGCCGTCTCTTGA--TTGGACCGCTT-GGCGATTGAGAGTTTCTAGTGGGCCATTTTTGGTAAGCAGAACTGGCGATGC-GGGATGAACCGAACGTGAGGTTAAGGTGCCGGAATTCACGCTCATCAGACACCACAAAAGGTGTTAGTTCATCTAGACAGCAGGACGGTGGCCATGGAAGTCGGAATCCGCTAAGGAGTGTGTAACAACTCACCTGCCGAATGAACTAGCCCTGAA????????????????????????????????????????????????????????????????????????????????????????????????????????????????????????????????????????????????????????????????????????????????????????????????????????????????????????????????????????????????????????????????????????????????????????????????????????????????????????????????????????????????????????????????????????????????????????????????????????????????????????????????????????????????????????????????????????????????????????????????????????????????????????????????????????????????????????????????????????????????????????????????????????????????????????????????????????????????????????????????????????????????????????????????????????????????????????????????????????????????????????????????????????????????????????????????????????????????????????????????????????????????????????????????????????????
>Inosperma_bulbomarginatum_MR00357
AACAAGGTTTCCGTAGGTGAACCTGCGGAAGGATCATTATTGAAAT----AA--CAACAA------CGAGCTGTTGCTGGCCAATAA------TGGCAGTCGTGCACGCT------TGTTGT-CTTTCACATC--CAC------TTTGTGCACCGTTT--GTAAATCCTTGAGAAATTTTTTC-------ACATCTC-------------------TAAACAGATGTGGTTTAGAGGACTGCCTTGCATGGTTAT-----ATATATTTTGC--AGGCTTTTCTTGTAATC--TTTAGGGT-TTATGC--------TTTTCATATAATCT--TTTAA----AAATCAAGATTGC--ATAACATTA----------GGGCGTAATCCCCCATGTAAATTACAACTTTCAGCAACGGATCTCTTGGCTCTCGCATCGATGAAGAACGCAGCGAAATGCGATAAGTAATGTGAATTGCAGAATTCAGTGAATCATCGAATCTTTGAACGCATCTTGCGCTCCTTGG-TATTCCGAGGAGCATGCCTGTTTGAGTGTTA--TTA--ATATCTCAA-ACCCTCAACTCTT---------TTTGAGGGCTTGGATTTGGAGGAT-CTAT-TTGCAGGGCTT----TAC----TTTCATTC-TCTGCTCCTCTGAAAAGAATAGGTGGC-------------GTTTGTGTTT-A-GACCCACAT-CAGATGTGATA----ACTATCTGCATCTGATTGGC-TATG--------------------------CT-TTGCT----GCCCATT--------TCCAGAAG--CTTGCTTCAT-TTGTTATTTGACCTCAAATCAGGTAGGACTACCCGCTGAACTTAAGCATATTTAAGCATATCAATAAGCGGAGGAAAAGAAACTAACAAGGATTCCCTTAGTAACTGCGAGTGAAGTGGGAAAAGCTCAAATTTGTAAT-CTGGCA---GCCATTT-GGTTGTCCGAGTTGTAATCTAGAGAAGCGC-TACCTGTGCTGGA--CCATGTACAAGTCTCCTGGAATGGAGCATCATAGAGGGTGAGAATCCCGTCTTTGACATGGAC--TCCCAGGACATTAATGGTGTGCTCTCAAAGAGTCGAGTTGTTTGGGAATGCAGCTCAAAATGGGTGGTAAATGCCATCTAAAGCTAAATATTGGCGAGAGACCGATAGCGAACAAGTACCGTGAGGGAAAGATGAAAAGAACTTTGGAAAGAGAGTTAAACAGTACGTGAAATTGCTGAAAGGGAAACGCTTGAAGTCAGTCGCATC-GGCTGGAAATCAACC-TT--GCTTTTGCTGGGCGTATTTTTC---ATC-TGATGGGTCAGCATCAATTTCAGCTGCTGGATAAA-GTTC-TTGGGAATGTGGCATC-TC-----AGGATGTGTTATAGCCCATGG-ACACATACAGCAGTGGAGATTGAGGAACTCAGCAT--GCC-------ACGA-GGC----TGGGC-----T-TTGTC-CACAC----AACATGCTTAGGAT-GCTGGCA-TAATGGCTTTAATCGACCCGTCTTGAAACACGGACCAAGGAGTCTAACATACCTGCAAGTGTTTGGGTGG--AAAACCCATGCGCGTAATGAAAGTG-A--CAGTTGGGATCCTTGTC-----------AT-GGGGAGCACCGACGCCCAGACCAGACCTT-TTGCGACGGATCTGC-GGTAGAGCATGTATGTTGGGACCCGAAAGATGGTGAACTATGCCTGAATAGGGTGAAGCCAGAGGAAACTCTGGTGGAGGCTCGTAGCGATTCTGACGTGCAAATCGATCGTCAAATTTGGGTATAGGGGCGAAAGACTAATCGAACCATCTAGTAGCTGGTTCCTGCCGAAGTTTCCCTCAGGATAGCAGAAACTCA---TATCAGATTTATGTGGTAAAGCGAATGATTAGAGGCCTTGGGGTTGAAACAACCTTAACCTATTCTCAAACTTTAAATATGTAAGAACAAGCTGTCTCTTGA--TTGGACTGCTT-GGCGATTGAAAATTTCTAGTGGGCCATTTTTGGTAAGCAGAACTGGCGATGC-GGGATGAACCGAACTTGAGGTTAAGGTGCCGGAATTCACGCTCATCAGACACCACAAAAGGTGTTAGTTCATCTAGACAGCAGGACGGTGGCCATGGAAGTCGGAATCCGCTAAGGAGTGTGTAACAACTCACCTGCCGAATGAACTAGCCCTGAAAATGGATGGCGC----TTAAG-CG---TGATACCCATACCTCA-CCGTCAGT-GTTGAAG-TGATGCACTGA-CGAGTAGGCAGGCGTGGAGGTCAGTGAAGAAGCCTAGGCAGCGATGCTGGGTGAAACGGCCTCTAGTGCAGAT?????CCGAGACTCCAGAAGGTCAAGCTTGTGGTCTTGTCGAGAATCTGGCATCGATGGCCTGTATTTCTGTCGGATCATTCTCAGGGCCTGTCATCGAGTTCTTGGAGGAGTGGGGTCTGGAGTCATTGGAAGAGAATGCGCATTCGTCTACGGCTTTTACCAAGGTTTTCGCGAATGGTGTCTGGATCGGTGTGCATCGCGATGCAGCCAACCTCGCGAAGACTCCGAAGAGGCTCAGAAGAAGAGACGACATCAGCACGGAGATCTCAGTCGTCAGAGATATTCGAGAGAGAGAGACGAGGGTATACACGGATGCAGGTCGAGTTTGCAGGCCCCTGTTTATTGTGGAAGATCAACAGCTTGTCTTGCAAAAGAAGCACATCAGGTGGCTCAACAACGGGGTCGACGACGAAGGGCAAGAATTCAAGTGGGAGCAACTGGTCAAGGGTGGCATCATCGAGTTGCTCGACTCAGAAGAGGAGGAGACAGTCACGATCTCGACGACACCCGAAGACCTGGAGAATTCGCGATTACAACAGAGAGGAATCGATCCCCACGCAAACGACGGCGAATTCGATCCGGCTGCTCGTCTCAAGGCGGGAACTCATGCACATACTTGGACACATTGCGAGATTCATCCAAGTACGATCCTTGGCATTTGTGCCAGCATCATTCCTTTCCCCGACCACAACCAGG
>Inosperma_calamistratoides_ZT9630
AACAAGGTTTCCGTAGGTGAACCTGCGGAAGGATCATTACTGAAGC----AT---CATAA------TGAGTTGTTGCTGGTCTTTC-----AAGGACAATCGTGCACGCT------CGTTAT-TCTTCATTTC--TCCATC-A-TTTGTGCATCACTT--GTGTGG---------ATC---------------------------------------------ACG---ATT--AGGACTGCTTCGCAAAGTT--------ACTATTT-GTGGGGGCTTTCCTTGGA------------T-CCGCATG--------TTTTATATACACC---AAAT------ATTAGAAGGAA--TTTTT----------------------TTTTGAAATTGTTATACAACTTTCAGCAACGGATCTCTTGGCTCTCGCATCGATGAAGAACGCAGCGAAATGCGATAAGTAATGTGAATTGCAGAATTCAGTGAATCATCGAATCTTTGAACGCATCTTGCGCTCCTTGG-TATTCCGAGGAGCATGCCTGTTTGAGTGTCA--TTA--ATATCTCAA-CCACATCCATTT--------ATGTATGTGGCTTGGACTTGGAGGAA-C----GTGCAGGCTCT----GACT----CTTGTAGTTCTGCTCCTCTGAAAAATATGAGCGGT-------------ACCTATATTG-G-AACTCTGGC-TAGGTGTGATA---CGCAATCTGCATCTAATCCAA-GG-TTA------------CCTG----TCGGTT-ATGCT----GCTGATT-------AATTATGA-------CTCGAT----AAACTTGACCTCAAATCAGGTA??????????????????????????TTAAGCATATCAATAAGCGGAGGAAAAGAAACTAACAAGGATTCCCTTAGTAACTGCGAGTGAAGAGGGAAGAGCTCAAATTTGTAAT-CTGGCG---GTC-TTT-GGCCGTCCGAGTTGTAATCTAGAGAAGTGCTTACCTGCACTGGA--CCATGTACAAGTCTCCTGGAATGGAGCATCATAGAGGGTGAGAATCCCGTCTTTGACATGGAC--TGCCAGGGCTTCATAGGTGTGCTCTCAAAGAGTCGAGTTGTTTGGGAATGCAGCTCAAAATGGGTGGTAAATGCCATCTAAAGCTAAATATTGGCGAGAGACCGATAGCGAACAAGTACCGTGAGGGAAAGATGAAAAGAACTTTGGAAAGAGAGTTAAACAGTACGTGAAATTGCTGAAAGGGAAACGCTTGAAGTCAGTCGCGTC-GGTTGGAAATCAACC-TT--GCTTTTGCTGGGTGTACTTTCC---GTC-CGATGGGTCAGCATCAATTTTGATCGCTGGATAAG-GTTC-TTGGGAACGTGGCATC-TT-----TGGATGTGTTATAGCCCTTGG-ACATACGCAGCGGTTGGGATTGAGGAACTCAGCACGGGCT-------GCAA-GGCTTTTTGGGA----CC-TTGTC-CACAA----TACGTGCTTAGGAT-GCTGGCA-TAATGGCTTTAATCGACCCGTCTTGAAACACGGACCAAGGAGTCTAACATGCTTGCGAGTGTTTGAGTGG--AAAACTCATGCGCGTAATGAAAGTG-A--TAGTTGAGATCCCCGTC-----------GT-GGGGAGCATCGATGCCCAGACCAGACCTT-TTGTGACGGATCTGC-GGTAGAGCACGTATGTTGGGACCCGAAAGATGGTGAACTATGCCTGAATAGGGTGAAGCCAGAGGAAACTCTGGTGGAGGCTCGTAGCGATTCTGACGTGCAAATCGATCGTCAAATTTGGGTATAGGGGCGAAAGACTAATCGAACCATCTAGTAGCTGGTTCCTGCCGAAGTTTCCCTCAGGATAGCAGAAACTCG---TATCAGATTTATGTGGTAAAGCGAATGATTAGAGGCCTTGGGGTTGAAACAACCTTAACCTATTCTCAAACTTTAAATATGTAAGAACAAGCTGTCTCTTGA--TTGGACTGCTT-GGCGATTGAGAGTTTCTAGTGGGCCATTTTTGGTAAGCAGAACTGGCGATGC-GGGATGAACCGAACGTGAGGTTAAGGTGCCGGAATTCACGCTCATCAGACACCACAAAAGGTGTTAGTTCATCTAGACAGCAGGACGGTGGCCATGGAAGTCGGAATCCGCTAAGGAGTGTGTAACAACTCACCTGCCGAATGAACTAGCCCTGAAAATGGATGGCGC----TTAAG-CG---TGATACCCATACCTCA-CCATCAGT-GTTGAAG-TGACGCGCTGA-TGAGTAGGCAGGCGTGGAGGTCAGTGAAGAAGCCTAGGCAGCGATGCTGGGTGAAACGGCCTCTAGTGCAGATC?CCGCTGAGACCCCAGAAGGTCAAGCTTGTGGTCTTGTGAAGAATTTGGCATTGATGGCCTGCATCTCTGTTGGTTCATTTTCCGGGCCTGTCATTGAGTTCTTGGAAGAGTGGGGTCTGGAATCGTTGGAAGAGAATGCACATTCATCAACGCCGTTCACCAAGGTGTTTGTCAATGGCGTTTGGATTGGTGTACACCGCGATGCAGCTAACCTTGTGAAGACTTTGAAGCGATTGAGGAGAAGAGACGACATTAGTACGGAGATTTCGGTTGTCAGAGATATTCGAGAAAGAGAAATGAGGGTATACACGGATGCGGGTCGAGTTTGCAGGCCGCTATTCATTGTGGAGGATCAACAGCTGGTTTTGCAAAAAAAACACGTCAGGTGGCTTAATAACGGGGTTGATGAGGAAGGGCAGGAGTTCAAGTGGGAGCAGATGATCAAGGGTGGCATCATCGAGTTACTTGACTCCGAAGAGGAGGAAACGGTCATGATCTCGATGACACCTGAAGACCTGGAGAATTCGCGGTTGCAACAAAGAGGGATTGATCCCCACGCAAATGACGGCGAATTCGATCCTGCTGCTCGTTTGAAGGCTGGGACTCATGCACATACTTGGACACATTGCGAAATTCATCCAAGCATGATTCTTGGCATCTGCGCCAGCATCATTCCATTCCCCGACCATAACCAGG
>Inosperma_calamistratum_EL1904
AACAAGGTCTCAGTAGGTGAACATGCGGAAGGATCATTACTGAAGC--------ATACGA------CGAGTTGTTGCTATT-----------------ATTGTGCACACT------TGTTGT-CCTTCATTTC--TCCATC-A-TTTGTGCATCACTC--GTGTGG---------ATCAC--------------------------------------------CG---TTT--AGGACTGCTTTGCAAAGTT--------ACTATTT-GT-GGGGCTTTCCTTGTAATCT-TTTTTGGT-CTACATG----------TTATACACACC---AATG------TTTAGAAGGAA--ATGT-----------------------GAATTTGATATATATACAACTTTCAGCAACGGATCTCTTGGCTCTCGCATCGATGAAGAACGCAGCGAAATGCGATAAGTAATGTGAATTGCAGAATTCAGTGAATCATCGAATCTTTGAACGCATCTTGCGCTCCTTGG-TATTCCGAGGAGCATGCCTGTTTGAGTGTCA--TTA--ATATCTCAA-CCACATTT------------TGACGTGTGGCTTGGACTTGGAGGAA-T----GTGCAGGCTCT----GACT----CTTGTAG-TCTGCTCCTCTGAAAAATATGAGTGGT-------------ACCTATATTG-G-AACTCTGGC-TAGGTGTGATA---CAT-ATCTGCATCTAATCGAG-G--TTA------------CCTG---TTTGGTT-ATGCT----GCTAATT-------TATTACAA-------CTCGAT----AAACTTGACCTCAAATCAGGTAGGACCACCCGCTGAACTTAAGCATATTTAAGCATATCAATAAGCGGAGGAAAAGAAACTAACAAGGATTCCCTTAGTAACTGCGAGTGAAGAGGGAAAAGCTCAAATTTGTAAT-CTGGCG---GTC-TTT-GGCCGTCCGAGTTGTAATCTAGAGAAGTGC-TACCTGCGCTGGA--CCATGTACAAGTCTCCTGGAATGGAGCATCATAGAGGGTGAGAATCCCGTCTTTGACATGGAC--TGCCAGAGCT-TACAGGTGTGCTCTCAAAGAGTCGAGTTGTTTGGGAATGCAGCTCAAAATGGGTGGTAAATGCCATCTAAAGCTAAATATTGGCGAGAGACCGATAGCGAACAAGTACCGTGAGGGAAAGATGAAAAGAACTTTGGAAAGAGAGTTAAACAGTACGTGAAATTGCTGAAAGGGAAACGCTTGAAGTCAGTCGCATC-AGTTAGAAATCAACC-TC--GCTTTTGCTAGGTGTACTTTCT---GTC-TGATGGGTCAGCATCAATTTTGATTGCTGGATAAA-GTTC-TTGGGAATGTGGCATC-TT-----TGGATGTGTTATAGCCCTTGG-ACATATACAGTGGTTGGGATTGAGGAACTCAGCAC--GCC-------GCAA-GGC----TGGG------C-TTGTC-TACAA----CACGTGCTTAGGAT-GCTGGCA-TAATGGCTTTAATCGACCCGTCTTGAAACACGGACCAAGGAGTCTAACATGCTTGCGAGTGTTTGAGTGG--AAAACTCATGCGCGTAATGAAAGTG-A--TAGTTGAGATCCCTGTC-----------AT-GGGGAGCATCGATGCCCAGACCAGACCTT-TTGTGACGGATCTGC-GGTAGAGCATGTATGTTGGGACCCGAAAGATGGTGAACTATGCCTGAATAGGGTGAAGCCAGAGGAAACTCTGGTGGAGGCTCGTAGCGATTCTGACGTGCAAATCGATCGTCAAATTTGGGTATAGGGGCGAAAGACTAATCGAACCATCTAGT???????????????????????????????????????????????????????????????????????????????????????????????????????????????????????????????????????????????????????????????????????????????????????????????????????????????????????????????????????????????????????????????????????????????????????????????????????????????????????????????????????????????????????????????????????????????????????????????????????????????????????????????????????????????????????????????????????????????????????????????????????????????????????????????????????????????????????????????????????????????????????????????????????????????????????????????????????????????????????????????????????????????????????????????????????????????????????????????????????????????????????????????????????????????????????????????????????????????????????????????????????????????????????????????????????????????????????????????????????????????????????????????????????????????????????????????????????????????????????????????????????????????????????????????????????????????????????????????????????????????????????????????????????????????????????????????????????????????????????????????????????????????????????????????????????????????????????????????????????????????????????????????
>Inosperma_calamistratum_PBM1105
AACAAGGTTTCCGTAGGTGAACCTGCGGAAGGATCATTACTGAAGT----TT---TATAA------CGAGTTGTTGCTGGTT----------------TTCGTGCACGCT------TGTTAT-TCTTCATTTC--TCCATT-A-TTTGTGCATCACTT--GTGTGG---------ATCTT-----------TGTCC-AAG----TTC---------ATCTCGGACG---ATT--GGGACTGCTTTGCAAAGTT--------ACTCTTTGGT-GGGGCTTTCCTTGTA------------T-CTGCATGT------TTTTCACATACACC--AAATG------TTTAGAAGGAA--AAAA-----------------------TAAATTGAATTTTATACAACTTTCAGCAACGGATCTCTTGGCTCTCGCATCGATGAAGAACGCAGCGAAATGCGATAAGTAATGTGAATTGCAGAATTCAGTGAATCATCGAATCTTTGAACGCATCTTGCGCTCCTTGG-TATTCCGAGGAGCATGCCTGTTTGAGTGTCA--TTA--ATATCTCAA-CCACATCT-----------------TGTGGCTTGGACTTGGAGGAA-T----GTGCAGGCTCT----GACT----CTTGTAG-TCTGCTCCTCTGAAAAATATAAGCGGT-------------ACCTACATTG-G-AACTTTGGC-TAGGTGTGATA---CAT-ATCTGCATCTAATTGAG-G--TCG------------CCTA----TTGGTT-ATGCT----GCTGATT--------ATTACGA-------CTTGAT----AAACTTGACCTCAAATCAGGTAGGACCACCCGCTGAACTTAAGCATATTTAAGCATATCAATAAGCGGAGGAAAAGAAACTAACAAGGATTCCCTTAGTAACTGCGAGTGAAGAGGGAAAAGCTCAAATTTGTAAT-CTGGCG---GTC-TTT-GGCCGTCCGAGTTGTAATCTAGAGAAGTGC-TACCTGCACTGGA--CCATGTACAAGTCTCCTGGAATGGAGCATCATAGAGGGTGAGAATCCCGTCTTTGACATGGAC--TGCCAGAGCT-TATAGGTACGCTCTCAAAGAGTCGAGTTGTTTGGGAATGCAGCTCAAAATGGGTGGTAAATGCCATCTAAAGCTAAATATTGGCGAGAGACCGATAGCGAACAAGTACCGTGAGGGAAAGATGAAAAGAACTTTGGAAAGAGAGTTAAACAGTACGTGAAATTGCTGAAAGGGAAACGCTTGAAGTCAGTCGCATC-AGTTGGAAATCAACC-TC--GCTTTTGCTGGGTGTACTTTCT---GTC-TGATGGGTCAGCATCAATTTTGATTGCTGGATAAA-GTTC-TTGGGAATGTGGCATC-CT-----TGGATGTGTTATAGCCCTTGG-ACATATACAGTGGTTGGGATTGAGGAACTCAGCAC--GCC-------GCAA-GGC----TGGGA-----T-TTGTC-TACAA----TACGTGCTTAGGAT-GCTGGCA-TAATGGCTTTAATCGACCCGTCTTGAAACACGGACCAAGGAGTCTAACATGCTTGCGAGTGTTTGAGTGG--AAAACTCATGCGCGTAATGAAAGTG-A--TAGTTGAGATCCCTGTC-----------AT-GGGGAGCATCGATGCCCAGACCAGACCTT-TTGTGACGGATCTGC-GGTAGAGCATGTATGTTGGGACCCGAAAGATGGTGAACTATGCCTGAATAGGGTGAAGCCAGAGGAAACTCTGGTGGAGGCTCGTAGCGATTCTGACGTGCAAATCGATCGTCAAATTTGGGTATAGGGGCGAAAGACTAATCGAACCATCTAGTAGCTGGTTCCTGCCGAAGTTTCCCTCAGGATAGCAGAAACTCA---TATCAGATTTATGTGGTAAAGCGAATGATTAGAGGCCTTGGGGTTGAAACAACCTTAACCTATTCTCAAACTTTAAATATGTAAGAACAAGCTGTCTCTTGA--TTGGACTGCTT-GGCGATTGAGAGTTTCTAGTGGGCCATTTTTGGTAAGCAGAACTGGCGATGC-GGGATGAACCGAACGTGAGGTTAAGGTGCCGGAATTCACGCTCATCAGACACCACAAAAGGTGTTAGTTCATCTAGACAGCAGGACGGTGGCCATGGAAGTCGGAATCCGCTAAGGAGTGTGTAACAACTCACCTGCCGAATGAACTAGCCCTGAAAATGGATGGCGC----TTAAG-CG---TGATACCCATACCTCA-CCATCAGT-GTTGAAG-TGACGCACTGA-TGAGTAGGCAGGCGTGGAGGTCAGTGAAGAAGCCTAGGCAGCGATGCTGGGTGAAACGGCCTCTAGTGCAGATC??????????????????????????????GGTCTTGTGAAGAATTTGGCGTTGATGGCCTGCATCTCTGTTGGTTCATTTTCCGGGCCTGTCATTGAGTTCTTGGAAGAGTGGGGTCTGGAATCGTTGGAAGAGAATGCACATTCNTCAACGCCGTTCACCAAGGTGTTTGTCAATGGCGTTTGGATTGGTGTGCACCGCGATGCGGCTAACCTTGTGAAGACTTTGAAGCGATTGAGGAGAAGAGACGACATTAGTACGGAGATTTCRGTTGTCAGAGATATTCGAGAGAGAGAAATGAGGGTATACACGGATGCAGGCCGAGTTTGCAGGCCGCTATTCATTGTGGAGGATCAACAGCTGATTTTGCAAAAAAAACACGTCAGGTGGCTCAATAACCGGGTTGATGATGAAGGGCAGGAGTTCAAGTGGGAGCAGCTGATCAARGGTGGTATCATCGAGTTACTTGACTCTGAAGAGGAGGAAACGGTCATGATCTCGATGACACCTGAAGATCTGGAGAATTCGCGRTTGCAACAAAGAGGGATTGATCCCCACGCAAATGACGGCGATTTCGATCCAGCTGCTCGTTTGAAGGCYGGRACTCATGCACATACTTGGACACATTGCGAAATTCATCCAAGCATGATTCTTGGCATCTGTGCCAGCATCATTCCATTCCCCGACCATAACCAGG
>Inosperma_carnosibulbosum_TBGT12047
AACAAGGTTTCCGTAGGTGAACCTGCGGAAGGATCATTATCGAGGGTTTTAT---AACGA------TGAGTTGTTGCTG---------------AGCAATCGTGCACACT------TGTTGT-TCTT--TTTC--ATATCCCC-CTTGTGCATCATTT--GTAGAT----------------------------------------------------------CG---TTT--AGGACTGCTTTGTGGCTAG--------TATAAGCTGC--AGGCTTTCCTTGTTTTT--CCTTTGAT-CTATGTCT------ATTTTGAATACTCC--AAA------TATTAAAAAGAAG--------------------GA------AAATAAATGGTTTTATACAACTTTCAGCAACGGATCTCTTGGCTCTCGCATCGATGAAGAACGCAGCGAAATGCGATAAGTAATGTGAATTGCAGAATTCAGTGAATCATCGAATCTTTGAACGCATCTTGCGCTCCTTGG-TATTCTGAGGAGCATGCCTGTTTGAGTGTCA--TTA--ATATCTCAA-CCATATCAGTTT----------TGGTGTGGCTTGGATTTGGGTCGT-G----ATGCAGGCCTC----AA------ATTGTGG-TCTGCTCACCTGAAATGAATGGGTGGT-------------TGTTATYC-------------C-TGGATGTGATAAAATCTGTCTTGCATCCAATGGTG-ATCT-------------------------------------------------------------------TTTTTA----TGACTTGATCTCAAATCAGGTAGGACTACCCGCTGAACTTAAGCATAT???AGCATATCAATAAGCGGAGGAAAAGAAACTAACAAGGATTCCCTTAGTAACTGCGAGTGAACTGGGATGAGCTCAAATTTGTAAT-CTGGTG---GTT-CTT-GGCCATCCGAGTTGTAATCTAGAGAAGTGCTTACCTGTGCTGKA--CCATGTACAAGTCTCCTGGAATGGGGCATCACAGAGGGTGAGAATCCCGTCTTTGACATGGAC--TACCAGTGCATCTCAGGTGTGCTCTCAAAGAGTCGAGTTGTTTGGGAATGCAGCTCAAAATGGGTGGTAAATGCCATCTAAAGCTAAACATTGGCGAGAGACCGATAGCGAACAAGTACCGTGAGGGAAAGATGAAAAGAACTTTGGAAAGAGAGTTAAACAGTACGTGAAATTGCTGAAAGGGAAACGCTTGAAGTCAGTCACGTC-GGTCGGAAATCAACC-TT--GCTCTTGCTTGGTGTACTTTCTG--TTC-YGATGGGTCAGCATCAGTTTTGGTTGCTGGATAAA-GTTC-TTGGGAATGTGGCATC-TC-----AGGATGTGTTATAGCCCTTGG-ACACATGCAGCAGCTGAGATTGAGGAACTCAGCAT--GCCC------GCGAGGGA----TGGGG----CC-CTGCC-CACATAACCAACGTGCTTAGGAT-GCTGGCA-TAATGGCTTCAATCGACCCGTCTTGAAACACGGACCAAGGAGTCTAACATACCTGCGAGTGTTTGGGTGG--AAAACCCATGCGCGTAATGAAAGTG-A--TGGTTGAGATCCCTGTC-----------GT-GGGGAGCATCGACGCCCAGACCGGACCTT-TTGCGATGGATCTGC-GGTAGAGCATGTGTGTTGGGACCCGAAAGATGGTGAACTATGCCTGAATAGGGTGAAGCCAGAGGAAACTCTGGTGGAGGCTCGTAGCGATTCTGACGTGCAAATCGATCGTCAAATTTGGGTATAGGGGCGAAAGACTAATCGAACCATCTAGTAGCTGGTTCCTGCCGAAGTTTCCCTCAGGATAGCAGAAACTCG--TTATCAGATTTATGTGGTAAAGCGAATGATTAGAGGCCTTGGGGTTGAAACAACCTTAACCTATTCTCAAACTTTAAATATGTAAGAACAAGCTGTCTCTTGA--TTGGACTGCTT-GGCGATTGAGAGTTTCTAGTGGGCCATTTTTGGTAAGCAGAACTGGCGATGC-GGGATGAACCGAACGTGAGGTTAAGGTGCCGGAATTCACGCTCATCAGACACCACAAAAGGTGTTAGTTCATCTAGACAGCAGGACGGTGGCCATGGAAGTCGGAATCCGCTAAGGAGTGTGTAACAACTCACCTGCCGAATGAACTAGCCCTGAAAATGGATGGCGC----TTAAG-CG---TGATACCCATACCTCA-CCGTCGGC-GTTGAAG-TGACGCGCCGA-CGAGTAGGCAGGCGTGGAGGTCAGTGAAGAAGCCT??????????????????????????????????????????GCTGAAACTCCTGAAGGTCAAGCTTGCGGTCTTGTGAAGAATTTAGCGCTGATGGCCTGTATCTCTGTCGGCTCGTTTTCTGGACCTGTCATCGAGTTCTTGGAAGAGTGGGGACTGGAATCTTTAGAAGAGAACGCCCACTCGTCGACGACGTTCACCAAGGTGTTCGTTAATGGTGTTTGGATTGGAGTGCACCGTGACGCAGCTAACCTTGTGAAGACTCTGAAGAGGTTAAGGAGAAGAGACGACATCAGTACAGAGATTTCGGTTGTCAGAGATATTCGGGAAAGGGAAATGAGGGTATACACTGATGCGGGTCGGGTTTGCAGACCATTATTCATCGTGGAAGATCAACAGTTGGTCTTGCAAAAGAAACATATCAGGTGGCTGAATACGGGCGCTAACGATGAAGGGCAGGAGTTCAAGTGGGAACAACTTATCAAGGGTGGTATCATCGAGCTGCTTGACTCTGAGGAGGAGGAGACAGTCATGATCTCGATGACGCCTGAAGATCTGGAAAATTCCCGGTTGCAACAAAGAGGTATTGATCCCCATGCAAATGATGGCGAGTTCGATCCCGCTGCTCGTCTGAAGGCTGGAACTCATGCACATACTTGGACACATTGCGAGATTCATCCAAGTATGATTCTTGGGATTTGTGCCAGTATCATTCCTTTCCCCGACCATAACCAGG
>Inosperma_cervicolor_TURA4761
????????????????????ACCTGC-GGAGGATCATTACTGAAGT----AC---CATAA------CAAGTTGTCGCTGATCCT------------AGATCGTGCACGCT------TGTTAT-TCTTCATTTC--TCCATT-A-TTTGTGCATCACTT--GTGTGG---------ATCTTT------------------------------------------------GTT--AGGACTGCTTCGCAAAGTT--------GCTATTT-GT-GGGGCTTTCCTTGTATT---CTTTTGAT-CTACATGTT-TTTTTTTACACACACACC--AATGT------TTTAGAAGGAA--------------------------T-GAAAATGAATTGTTATACAACTTTCAGCAACGGATCTCTTGGCTCTCGCATCGATGAAGAACGCAGCGAAATGCGATAAGTAATGTGAATTGCAGAATTCAGTGAATCATCGAATCTTTGAACGCATCTTGCGCTCCTTGG-TATTCCGAGGAGCATGCCTGTTTGAGTGTCA--TTA--ATATCTCAA-CCACATATTT----------TGATGTGTGGCTTGGACTTGGAGGAAAC----GTGCAGGCTCT----GACT----CTTGTAG-TCTGCTCCTCTGAAAAACATAAGCGGT-------------ACCTATATTG-G-GACTTTGGC-TAGGTGTGATA---CAC-ATCTGCATCTAATCGAG-GT-TAG------------CCCG----TTGGTC-ATGCT----GCTGATC--------ATTACAA-------CTTGAT----GAACTTGACCTCAAATCA??????????????????????????????TTAAGCATATCAATAAGCGGAGGAAAAGAAACTAACAAGGATTCCCCTAGTAACTGCGAGTGAAGAGGGAAAAGCTCAAATTTGTAAT-CTGGCG---GCC-TTT-GGCCGTTCGAGTTGTAATCTAGAGAAGTGC-TACCTGCGCTGGA--CCATGTACAAGTCTCCTGGAATGGAGCATCATAGAGGGTGAGAATCCCGTCTTTGACATGGAC--TGCCAGAGCT-TATAGGTGCGCTCTCAAAGAGTCGAGTTGTTTGGGAATGCAGCTCAAAATGGGTGGTAAATGCCATCTAAAGCTAAATATTGGCGAGAGACCGATAGCGAACAAGTACCGTGAGGGAAAGATGAAAAGAACTTTGGAAAGAGAGTTAAACAGTACGTGAAATTGCTGAAAGGGAAACGCTTGAAGTCAGTCGCATC-AGTTGGAAATCAACC-TT--GCTTTTGCTGGGCGTACTTTCC---ATC-TGATGGGTCAGCATCAATTTCGATTGCTGGATAAA-GTTC-TTGGGAATGTGGCATC-CT-----TGGATGTGTTATAGCCCTTGG-ACATATGCAGTGGTCGGGATTGAGGAACTCAGCAC--GCC-------GCAA-GGC----TGAGA---CTT-TTGTC-TACAA----TACGTGCTTAGGAT-GCTGGCA-TAATGGCTTTAATCGACCCGTCTTGAAACACGGACCAAGGAGTCTAACATGCTTGCGAGTGTTTGAGTGG--AAAACTCATGCGCGTAATGAAAGTG-A--TAGTTGAGATCCCTGTC-----------AT-GGGGAGCATCGATGCCCAGACCAGAGCTT-TTGTGACGGATCTGC-GGTAGAGCATGTATGTTGGGACCCGAAAGATGGTGAACTATGCCTGAATAGGGTGAAGCCAGAGGAAACTCTGGTGGAGGCTCGTAGCGATTCTGACGTGCAAATCGATCGTCAAATTTGGGTATAGGGGCGAAAGACTAATCGAACCATCTAGTAGCTGGTTCCTGCCGAAGTTTCCCTCAGGATAGCAGAAACTCG---TATCAGATTTATGTGGTAAAGCGAATGATTAGAGGCCTTGGGGTTGAAACAACCTTAACCTATTCTCAAACTTTAAATATGTAAGAACAAGCCGTCTCTTGA--TTGGACCGCTT-GGCGATTGAGAGTTTCTAGTGGGCCATTTTTGGTAAGCAGAACTGGCGATGC-GGGATGAACCGAACGTGAGGTTAAGGTGCCGGAATTCACGCTCATCAGACACCACAAAAGGTGTTAGTTCATCTAGACAGCAGGACGGTGGCCATGGAAGTCGGAATCCGCTAAGGAGTGTGTAACAACTCACCTGCCGAATGAACTAGCCCTGAAAATGGATGGCGC----TTAAG-CG---TGATACCCATACCTCA-CCATCAGT-GTTGAAG-TGACGCACTGA-TGAGTAGGCAGGCGTGGAGGTCAGTGAAGAAGCCTAGGCAGCGATGCTGGGTGAAACGGCCTCTAGTGCAG??????GCTGAGACTCCAGAAGGTCAAGCTTGTGGTCTTGTGAAGAATTTGGCGTTGATGGCCTGCATCTCTGTTGGTTCATTTTCCGGGCCTGTCATTGAGTTCTTGGAAGAGTGGGGTCTGGAATCGTTGGAAGAGAATGCACATTCATCAACGCCGTTCACCAAGGTGTTTGTCAATGGCGTTTGGATTGGTGTACATCGCGATGCCGCTAACCTTGTGAAGACTTTGAAGCGATTGAGGAGAAGAGACGACATTAGTACGGAGATTTCGGTTGTCAGAGATATTCGAGAGAGAGAAATGAGGGTATACACGGATGCAGGTCGAGTTTGCAGGCCGCTATTTATTGTGGAGGATCAACAACTGGTTTTGCAAAAAAAACACGTCAGGTGGCTTAATAACGGGGTTGATGATGACGGGCAGGAGTTCAAGTGGGAGCAGCTGATCAAGGGTGGTATCATCGAGTTACTTGACTCCGAAGAGGAGGAAACTGTTATGATCTCGATGACACCTGAAGACCTGGAGAATTCGCGGTTGCAACAAAGAGGGATTGATCCCCACGCAAATGACGGCGATTTCGATCCTGCTGCTCGTTTGAAGGCTGGGACTCATGCGCATACTTGGACGCATTGCGAAATTCATCCAAGCATGATTCTTGGCATATGTGCCAGCATCATTCCATTCCCCGACCATAACCAGG
>Inosperma_cf_reisneri_MCA646
??????????????????????????????????????????????????????????????????????????????????????????????????????????????????????????????????????????????????????????????????????????????????????????????????????????????????????????????????????????????????????????????????????????????????????????????????????????????????????????????????????????????????????????????????????????????????????????????????????????????????????????????????????????????????????????????????????????????????????????????????????????????????????????????????????????????????????????????????????????????????????????????????????????????????????????????????????????????????????????????????????????????????????????????????????????????????????????????????????????????????????????????????????????????????????????????????????????????????????????????????????????????????????????????????????????????????????????????????????????????????TTAAGCATATCATTAAGTGGAGGAAAAGAANCTACCCAGGATTCCCTTAGTAACTGCGAGTGAACTGGGAAGAGCTCAAATTTGTAAT-CTGGCG---ATC-TTTCGATCGTCCGAGTTGTAATCTAGAGAAGTGC-TGCCTGCGCTGGA--CCGTGTACAAGTCTCCTGGAATGGAGCATCACAGAGGGTGAGAATCCCGTCTTTGACATGGAC--TGCCAGAGCTCCATAGGTGCGCTCTCGAAGAGTCGAGTTGTTTGGGAATGCAGCTCAAAATGGGTGGTAAATGCCATCTAAAGCTAAATATTGGCGAGAGACCGATAGCGAACAAGTACCGTGAGGGAAAGATGAAAAGAACTTTGGAAAGAGAGTTAAACAGTACGTGAAATTGCTGAAAGGGAAACGCTTGAAGTCAGTCGCGTC-GGTCGGAAATCAACC-TT--GCTTCTGCTGGGTGTACTTTCC---GTC-CGATGGGTCAGCATCAGTTTTGGTCGCTGGATAAA-GTCC-TTGGGAACGTGGCATC-CT-----CGGATGTGTTATAGCCCTCTG-ATGTACGCAGCGGCTGGGATTGAGGAATTCAGCAC--GCCC------TCCGGGGC----TGGGGA--C---CCGTCCCACAATC--TAGGTGCTTAGGAT-GCTGGCA-TAATGGCTTTAATCGACCCGTCTTGAAACACGGACCAAGGAGTCTAACATGCCTGCGAGTGTTTGAGTGG--AAAACTCATGCGCGCAATGAAAGTG-A--AGGTTGAGATCCCTGTC-----------GT-GGGGAGCATCGACGCCCAGACCAGACCTTTTTGTGACGGACCTGC-GGTAGAGCATGCATGTTGGGACCCGAAAGATGGTGAACTATGCCTGAATAGGGTGAAGCCAGAGGAAACTCTGGTGGAGGCTCGTAGCGATTCTGACGTGCAAATCGATCGTCAAATTTGGGTATAGGGGCGAAAGACTAATCGAACCATCTAGTAGCTGGTTCCTGCCGAAGTTTCCCTCAGGATAGCAGAAGCTCGT-TTCTCAGATTTATGTGGTAAAGCGAATGATTAGAGGCCTTGGGGTTGAAACAACCTTAACCTATTCTCAAACTTTAAATATGTAAGAACAGGCCGTCTCTTGA--TTGGACCGCCT-GGCGATTGAGAGCTTCTAGTGGGCCATTTTTGGTAAGCAGAACTGGCGATGC-GGGATGAACCGAACGCGAGGTTAAGGTGCCGGAATTCACGCTCATCAGACACCACAAAAGGTGTTAGTTCATCTAGACAGCAGGACGGTGGCCATGGAAGTCGGAATCCGCTAAGGAGTGTGTAACAACTCACCTGCCGAATGAACTAGCCCTGAAAATGGATGGCGC----TTAAACCG---TGATACCCATACCTCGCCCGTCAGT-GTTGAA?????????????????????????????????????????????????????????????????????????????????????????????????????????????????????????????????????????????????????????????????????????????????????????????????????????????????????????????????????????????????????????????????????????????????????????????????????????????????????????????????????????????????????????????????????????????????????????????????????????????????????????????????????????????????????????????????????????????????????????????????????????????????????????????????????????????????????????????????????????????????????????????????????????????????????????????????????????????????????????????????????????????????????????????????????????????????????????????????????????????????????????????????????????????????????????????????????????????????
>Inosperma_changbaiense_HMJAU25861
AATGGGTTTTCCGTACGTGAACCTGCGGAAGGATCATTATCGAAAT----AG---CATGA------CGAGTTGTCGCTGGCCTTC-----------TGGCCGTGCACGCT-----CCGTCCT-TCTCCATTTC--TCCATCTA-TTTGTGCACCTCTT--CCGTAG---------ACCCTTTC--------TGGGG-GGTGGGGACT---------TCCTCAGATC---ATT--AGGACTGCTTTGCAAAATC-----------CGTTTGT--GGGCTTTCCTTGTTTCTA----------------------CGTTCATACATACACC--AGTGTAAC-GATTTGGAACGAA--AGGAA----------------------TTTGATGCATATAATACAACTTTCAGCAACGGATCTCTTGGCTCTCGCATCGATGAAGAACGCAGCGAAATGCGATAAGTAATGTGAATTGCAGAATTCAGTGAATCATCGAATCTTTGAACGCATCTTGCGCTCCTTGG-TATTCCGAGGAGCATGCCTGTTTGAGTGTCA--TAA--ATATCTCAA-CCACACCT--------------CGGTGTGGCTTGGATTTGGGGCTG-TAGTAGTGCAGGCTCG----GA------CTCGTAG-TCTGCTCCCCTGAAATACATGAGTGGT-------------ACCTA---------------AC-GCGATGTGATA---AATTATCTGCATCTTATGAAA-AGG---------------------------TT-ATGCC----GCTACGT--------CGTTGGA-------GTTGAT----AAACTTGACCTCAAATCAGGTGGGACCACCCGCTGAACTTAAGCATAT???????????????????????????????????????????????TAGTAACTGCGAGTGAAGTGGGAAGAGCTCAAATTTGTAAT-CTGGTG---GCC-CTC-GGCCATCCGAGTTGTAATCTAAAGAAGTGC-TACCTGTGCTGGA--CCGTGTACAAGTCTTCTGGAATGGAGCATCACAGAGGGTGAGAATCCCGTCTTTGACATGGAC--TGCCAGCGCTCGATAGGTGTGCTCTCGAAGAGTCGAGTTGTTTGGGAATGCAGCTCAAAATGGGTGGTAAATGCCATCTAAAGCTAAATATTGGCGAGAGACCGATAGCGAACAAGTACCGTGAGGGAAAGATGAAAAGAACTTTGGAAAGAGAGTTAAACAGTACGTGAAATTGCTGAAAGGGAAACGCTTGAAGTCAGTCGCGTCGGGTTGGAAATCAACC-TT--GCTTTTGCTGGGTGTACTTTCC---GTC-CGACGGGTCAGCATCAGTTTCGGTCGCTGGACAAA-GTTCTTTGGGAATGTGGCATC-TT-----CGGATGTGTTATAGCCCTTGGGACATATGCAGTGGTCGGGATTGAGGAACTCAGCAC--GCC-------GCGA-GGC----TGGGC-------TCGTC-CACACG---AACGTGCTTAGGAT-GCTGGCA-TAATGGCTTTAATCGACCCGTCTTGAAACACGGACCAAGGAGTCTAACATGCTTGCGAGTGTTCGAGTGG--AAAACTCGTGCGCGCAATGAAAGTG-ATGTGGTTGAGATCCCTGTC-----------GT-GGGGAGCATCGACGCCCAGACCAGACCTT-TTGTGACGGATCTGC-GGTAGAGCACGTATGTTGGGACCCGAAAGATGGTGAACTATGCCTGAATAGGGTGAAGCCAGAGGAAACTCTGGTGGAGGCTCGTAGCGATTCTGACGTGCAAATCGATCGTCAAATTTGGGTATAGGGGCGAAAGACTAATCGAACCATCTAGTAGCTGGTTCCTGCCGAAGTTTCCCTCAGGATAGCAGAAACTCG---TATCAGATTTATGTGGTAAAGCGAATGATTAGAGGCCTTGGGGTTGAAACAACCTTAACCTATTCTCAAACTTTAAATATGTAAGAACAAGCCGTCTCTTGA--CTGGACCGCTT-GGCGATTGAGAGTTTCTAGTGGGCCATTTTTGGTAAGCAGAACTGGCGATGC-GGGATGAACCGAACGCGAGGTTAAGGTGCCGGAATTCACGCTCATCAGACACCACAAAAGGTGTTAGTTCATCTAGACAGCAGGACGGTGGCCATGGAAGTCGGAATCCGCTAAGGAGTGTGTAACAACTCACCTGCCGAATGAACTAGCCCTGAAAATGGATGGCGC----TTAAG-CG---TGATACCCATACCTCG-CCGTCGGC-GTTGAAG-TGACGCACCGA-CGAGTAGGCAGGCGTGGAGGTCGGTGAAGAAGCCTAGGCAG??????????????????????????????????????????????CGGTAGGT--AGCTTGCGGTCTCGTGA--TATTTGGCATTGATGGCTTGTATCTCTGTGGGTTCATTTTCCGGGCCTGTCATTGAATTCCTGGAAGAGTGGGGTCTGGAATCGTTGGAAGAAAATGCGCATTCGTCAACGACTTTCACTAAGGTGTTCGTCAACGGTGTTTGGATTGGTGTGCATCGTGACGCAGCTAACCTTGTGAAGACCCTGAAGCGATTGAGGAGAAGAGACGACATCAGTACGGAGATTTCGGTTGTAAGAGATATTCGAGAAAGGGAAATGAGGGTATACACGGATGCGGGTCGAGTTTGCAGGCCGCTGTTCATTGTGGAAGATCAACAGTTGGTCTTGCAAAAGAAACACGTCAGGTGGCTAAATAACGGGGTTGACGATGAAGGGCAGGAGTTCAAGTGGGAGCAACTGATCAAGGGTGGCATCATTGAGTTGCTTGACTCCGAAGAAGAAGAGACGGTCATGATCTCTATGACACCTGAAGACCTGGAGAATTCGCGGTTGCAACAGAGAGGGATTGATCCCCACGCAAATGATGGCGAGTTCGATCCCGCTGCTCGTCTGAAGGCTGGAACTCATGCACATACTTGGACGCATTGCGAGATTCATCCAAGTATGATACTTGGCATTTGTGCCAGTATCATTCCTTTCCCCGACCACAACCAGG
>Inosperma_chlorochroum_GC06090501
AACAAGGTTTCCGTAGGTGAACCTGCGGAAGGATCATTATAGAAAT----GC--CTATGG-----CAGAGTTGTCGCTGGCCTTT-----------CCGCCGTGCACGCT-----CTGTCCC-TCCTCATTTC--TCCATCTC-TTTGTGCACTCGCTTGCCATGGAT---ATATATATCGT---------CGTCC-AAGGGGCCCTGGGTTGGTTCCCTTGGATTCGTATT--AGGACTGCTTTGCGAA---------------TTTTGT--GGGCTTTCCTTGCTAT----------T-CCATGTCT---TTTTTTTCACATGCCCC--ACTGTAAATCGTTCAGAAGGAA--ATAGA---------------TGGATTTTTTGATGCACATAATACAACTTTCAGCAACGGATCTCTTGGCTCTCGCATCGATGAAGAACGCAGCGAAATGCGATAAGTAATGTGAATTGCAGAATTCAGTGAATCATCGAATCTTTGAACGCATCTTGCGCTCCTCGG-TATTCCAAGGAGCACGCCTGTTTGAGTGTCG--TAA--ATATCTCAA-CCGCACCGATTTGACT----ATGGGTGCGGCTTGGATCTGGGGGCG------GTGCAGGCTCT----GACTT-TTGTCGTGG-TCTGCTCCCCTGAAATGCATGAGTGGG-------------TCGAG--------CCTCTCCAC-TAGGTGTGATAC--GCTTGTCTGCATCTCGTCGGA-GGGG--------------------------TC-GCGCCACGCGCTGTACT----C------------GATTGTTGAT----AAAATTGACCTCAAATCAGGTGGGACCACCCGCTGAACTTAAGCATAT??????????????????????????????????????????????????????????????????????????????????????????????????????????????????????????????????????????????????????????????????????????????????????????????????????????????????????????????????????????????????????????????????????????????????????????????????????????????????????????????????????????????????????????????????????????????????????????????????????????????????????????????????????????????????????????????????????????????????????????????????????????????????????????????????????????????????????????????????????????????????????????????????????????????????????????????????????????????????????????????????????????????????????????????????????????????????????????????????????????????????????????????????????????????????????????????????????????????????????????????????????????????????????????????????????????????????????????????????????????????????????????????????????????????????????????????????????????????????????????????????????????????????????????????????????????????????????????????????????????????????????????????????????????????????????????????????????????????????????????????????????????????????????????????????????????????????????????????????????????????????????????????????????????????????????????????????????????????????????????????????????????????????????????????????????????????????????????????????????????????????????????????????????????????????????????????????????????????????????????????????????????????????????????????????????????????????????????????????????????????????????????????????????????????????????????????????????????????????????????????????????????????????????????????????????????????????????????????????????????????????????????????????????????????????????????????????????????????????????????????????????????????????????????????????????????????????????????????????????????????????????????????????????????????????????????????????????????????????????????????????????????????????????????????????????????????????????????????????????????????????????????????????????????????????????????????????????????????????????????????????????????????????????????????????????????????????????????????????????????????????????????????????????????????????????????????????????????
>Inosperma_cyanotrichium_TENN065728
???????????????GGTGAACCTGCGGAAGGATCATTACCGAAGT----AT---CATAA------CGAGCTGTTGCTGGTC----------------ATCGTGCACGCT------CGTTAT-TCTTCATTTC--TCCATC-A-TTTGTGCATCACTT--GTGTGG---------AATCTTG--------GTGTCT-GAG---GCTC---------GTCTCGGACG---GTT-KGGGACTGCTTTGCAAAGTT--------ACCATCT-GC-RGGGCTTTCCTTGTAAT---CTTTGGAT-CCGCATGTTT----TTTTCACATATACA--CACCCAAT---ATTAGAAGGAA--ATTCATAT------------------TTTTTGAAATTGTTATACAACTTTCAGCAACGGATCTCTTGGCTCTCGCATCGATGAAGAACGCAGCGAAATGCGATAAGTAATGTGAATTGCAGAATTCAGTGAATCATCGAATCTTTGAACGCATCTTGCGCTCCTTGG-TATTCCGAGGAGCATGCCTGTTTGAGTGTCA--TTA--ATATCTCAA-CCACGTCCATTTTTATTT--TGGCACGTGGCTTGGACTTGGAGGAA-C----GTGCAGGCTTG--------------GTAGT-TCTGCTCCTCTGAAAAACATGAGCGGT-------------ACCTATATTG-G-AACTCTGGC-TAGGTGTGATA---CAT-ATCTGCATCTAATCCAA-GG-TCA------------CCCG----TTGGTT-ATGCT----GCCGATT-----------ATAT-------TATTTA----TGACTTGACCTCAAATCAG?????????????????????????????TTAAGCATATCAATAAGCGGAGGAAAAGAAACTAACAAGGATTCCCTTAGTAACTGCGAGTGAAGAGGGAAAAGCTCAAATTTGTAAT-CTGGCG---GCC-TTT-GGCCGTCCGAGTTGTAATCTAGAGAAGTGCTTACCTGCGCCGGA--CCGTGTACAAGTCTCCTGGAATGGAGCATCATAGAGGGTGAGAATCCCGTCTTTGACATGGAC--TGCCAGTGCTCCATAGGTGTGCTCTCAAAGAGTCGAGTTGTTTGGGAATGCAGCTCAAAATGGGTGGTAAATGCCATCTAAAGCTAAATATTGGCGAGAGACCGATAGCGAACAAGTACCGTGAGGGAAAGATGAAAAGAACTTTGGAAAGAGAGTTAAACAGTACGTGAAATTGCTGAAAGGGAAACGCTTGAAGTCAGTCGCGTC-GGTTGGAAATCAACC-TT--GCTTTTGCTGGGTGTACTTTCC---GTC-CGATGGGTCAGCATCGATTTTGATCGCTGGACAAA-GTTC-TTGGGAATGTGGCATC-CT-----TGGATGTGTTATAGCCCTTGG-ACATACGCAGCGGTTGGGATCGAGGTACTCAGCACGGGTC-------GCGA-GGCTTATTGGGA-----C-TTGTC-CACAAT---TACGTGCTTAGGAT-GCTGGCA-TAATGGCTTTAATCGACCCGTCTTGAAACACGGACCAAGGAGTCTAACATGCTTGCGAGTGTTTGAGTGG--AAAACTCATGCGCGTAATGAAAGTG-A--TAGTTGAGATCCCCGTC-----------GT-GGGGAGCATCGATGCCCAGACCAGACCTT-TTGTGACGGATCTGC-GGTAGAGCACGTATGTTGGGACCCGAAAGATGGTGAACTATGCCTGAATAGGGTGAAGCCAGAGGAAACTCTGGTGGAGGCTCGTAGCGATTCTGACGTGCAAATCGATCGTCAAATTTGGGTATAGGGGCGAAAGACTAATCGAACCATCTAGTAGCTGGTTCCTGCCGAAGTTTCCCTCAGGATAGCAGAAACTCG---TATCAGATTTATGTGGTAAAGCGAATGATTAGAGGCCTTGGGGTTGAAACAACCTTAACCTATTCTCAAACTTTAAATATGTAAGAACAAGCTGTCTCTTGA--TTGGACTGCTT-GGCGATTGAGAGTTTCTAGTGGGCCATTTTTGGTAAGCAGAACTGGCGATGC-GGGATGAACCGAACGTGAGGTTAAGGTGCCGGAATTCACGCTCATCAGACACCACAAAAGGTGTTAGTTCATCTAGACAGCAGGACGGTGGCCATGGAAGTCGGAATCCGCTAAGGAGTGTGTAACAACTCACCTGCCGAATGAACTAGCCCTGAAAATGGATGGCGC----TTAAG-CG---TGATACCCATACCTCA-CCATCAGC-GTTGAAG-TGACGCGCTGA-TGAGTAGGCAGGCGTGGAGGTCAGTGAAGAAGCCTAGGCAGCGATGCTGGGTGAAACGGCCTCTAGTGCAGATC???GCTGAGACCCCAGAAGGTCAAGCTTGTGGTCTTGTGAAGAATTTGGCATTGATGGCCTGCATCTCTGTTGGTTCATTTTCCGGGCCTGTCATTGAGTTCTTGGAAGAGTGGGGTCTGGAATCGTTGGAAGAGAATGCACATTCATCAACGCCGTTCACCAAGGTGTTTGTCAATGGCGTTTGGATTGGTGTACACCGCGATGCAGCTAACCTTGTGAAGACTTTGAAGCGTTTGAGGAGAAGAGACGACATTAGTACGGAGATTTCGGTTGTCAGAGATATTCGAGAGAGAGAAATGAGGGTGTACACGGATGCGGGTCGAGTTTGCAGGCCGCTATTCATTGTGGAGGATCAACAGCTGGTTTTGCAGAAAAAACACGTCAGGTGGCTTAATAACGGGGTTGATGAGGAAGGGCAGGAGTTCAAGTGGGAGCAGATGATCAAGGGTGGCATCATCGAGTTACTTGACTCCGAAGAGGAGGAAACGGTCATGATCTCGATGACACCTGAAGACCTGGAGAATTCGCGGTTGCAACAAAGAGGGATTGATCCCCACGCAAATGATGGGGAATTCGATCCTGCTGCTCGTTTGAAGGCTGGGACTCATGCACATACTTGGACACATTGCGAAATTCATCCAAGCATGATTCTTGGCATCTGCGCCAGCATCATTCCATTCCCCGACCATAACCAGG
>Inosperma_dodonae_SMNS_STU_F_0901253
AACAAGGTTTCCGTAGGTGAACCTGCGGAAGGATCATTATCGAAAT----GC--CCATGGG--TCAGGAGCTGTCGCTGGCCTTC----------CGCGCCGTGCACGCTTCCCCCTGTCCC-TCTTCATTTC--TCCATCTA-TTTGTGCACTCCCTTGCCATGG---------ATCTCTT---------TGTCT-GAGGGCCCTT---------TCCTTGGATC---ATT--AGGACTGCTTTGCGAATTC------CTTCGTTTTCGT--GGGCTTTCCTTGTTAT----------T-CCATGTCT---TTCTTCACATGTACCCC--AGTGTAAC----CATGAAATAG--ACCAA----------------------TTTTTGATGCATAATACAACTTTCAGCAACGGATCTCTTGGCTCTCGCATCGATGAAGAACGCAGCGAAATGCGATAAGTAATGTGAATTGCAGAATTCAGTGAATCATCGAATCTTTGAACGCATCTTGCGCTCCTTGG-TATTCCGAGGAGCATGCCTGTTTGAGTGTCG--TAA--ATATCTCAA-CCACACCACGG---------GTGGGTGTGGCTTGGAATTGGGGGTT------ATGCAGGCTTC--TT-------TCTTGCGG-TCTGCTCCCCTGAAAYGCATGAGTGGT------------C-----------G-AACCTCTGT-TAGGTGTGATA----ATTATCTGCATCTGATGGAA-AGGT-------------------------CTC-ATGGCTGCTGCTATAC------CTCGTTGGA-------GTTGAT----AAACTTGACCTCAAATCAGGTAGGACCACCCGCTGAACTTAAGCATAT??????????????????????????????????????????????????????????????????????????????????????????????????????????????????????????????????????????????????????????????????????????????????????????????????????????????????????????????????????????????????????????????????????????????????????????????????????????????????????????????????????????????????????????????????????????????????????????????????????????????????????????????????????????????????????????????????????????????????????????????????????????????????????????????????????????????????????????????????????????????????????????????????????????????????????????????????????????????????????????????????????????????????????????????????????????????????????????????????????????????????????????????????????????????????????????????????????????????????????????????????????????????????????????????????????????????????????????????????????????????????????????????????????????????????????????????????????????????????????????????????????????????????????????????????????????????????????????????????????????????????????????????????????????????????????????????????????????????????????????????????????????????????????????????????????????????????????????????????????????????????????????????????????????????????????????????????????????????????????????????????????????????????????????????????????????????????????????????????????????????????????????????????????????????????????????????????????????????????????????????????????????????????????????????????????????????????????????????????????????????????????????????????????????????????????????????????????????????????????????????????????????????????????????????????????????????????????????????????????????????????????????????????????????????????????????????????????????????????????????????????????????????????????????????????????????????????????????????????????????????????????????????????????????????????????????????????????????????????????????????????????????????????????????????????????????????????????????????????????????????????????????????????????????????????????????????????????????????????????????????????????????????????????????????????????????????????????????????????????????????????????????????????????????????????????????????????????????
>Inosperma_erubescens_JV9070F
???????????????????????????????????????????????????????????????????????????????????????????????????????????????????????????????????????????????????????????????????????????????????????????????????????????????????????????????????????????????????????????????????????????????????????????????????????????????????????????????????????????????????????????????????????????????????????????????????????????????????????????????????????????????????????????????????????????????????????????????????????????????????????????????????????????????????????????????????????????????????????????????????????????????????????????????????????????????????????????????????????????????????????????????????????????????????????????????????????????????????????????????????????????????????????????????????????????????????????????????????????????????????????????????????????????????????????????????????????????????????????????????????????GGAAAAGAAACTAACCAGGATTCCCCTAGTAACTGCGAGTGAACCGGGAAGAGCTCAAATTTGTAAT-CTGGCG---GTC-CTTGGGCCGTCCGAGTTGTAATCTAGAGAAGTGC-TGCCTGCACCGGA--CCGTGTACAAGTCCCCTGGAATGGGGCATCATAGAGGGTGAGAATCCCGTCTTTGACATGGAC--TGCCGGGGCTGAACAGGCGTGCTCTCGAAGAGTCGAGTTGTTTGGGAATGCAGCTCAAAATGGGTGGTAAATGCCATCTAAAGCTAAATATTGGCGAGAGACCGATAGCGAACAAGTACCGTGAGGGAAAGATGAAAAGAACTTTGGAAAGAGAGTTAAACAGTACGTGAAATTGCTGAAAGGGAAACGCTTGAAGTCAGCCGCGTC-GCTCGGAAATCAACC-TC--GCTTCTGCTGGGTGTACTTTCT---GTTGTGATGGGTCAGCATCAGTTTTGGCTGCTGGACAAG-GTCT-TTGGGAACGTGGCATC-TC-----AGGATGTGTTATAGCCCTTGG-ACGGATGCAGTGGCCGGGATTGAGGAACTCAGCAC--GCCC------GCGAGGGC----TGGGACG-CTTGTCGTC-CACAATC-TTAGGTGCTTAGGAT-GCTGGCA-TAATGGCTTCAATCGACCCGTCTTGAAACACGGACCAAGGAGTCTAACATGCCTGCGAGTGTTTGGGTGG--AAAACCCATGCGCGTAATGAAAGTG-A--AGGTTGAGATCCCCGTC-----------GT-GGGGAGCATCGACGCCCAGACCAGACCTC-TTGCGACGGCTCTGC-GGTGGAGCATGCATGTTGGGACCCGAAAGATGGTGAACTATGCCTGAATAGGGTGAAGCCAGAGGAAACTCTGGTGGAGGCTCGTAGCGATTCTGACGTGCAAATCGATCGTCAAATTTGGGTATAGGGGCGAAAGACTAATCGAACCATCTAGTAGCTGGTTCCTGCCGAAGTTTCCCTCAGGATAGCAGAAACTCG---TGTCAGATTTATGTGGTAAAGCGAATGATTAGAGGCCTTGGGGTTGAAACAACCTTAACCTATTCTCAAACTTTAAATATGTAAGAACAAGCCGTCTCTTGA--TTGGACCGCTT-GGCGATTGGGAGTTTCTAGTGGGCCATTTTTGGTAAGCAGAACTGGCGATGC-GGGATGAACCGAACGTGGGGTTAAGGTGCCGGAGTTCACGCTCATCAGACACCACAAAAGGTGTTAGTTCATCTAGACAGCAGGACGGTGGCCATGGAAGTCGGAATCCGCTAAGGAGTGTGTAACAACTCACCTGCCGAATGAACTAGCCCTGAAAATGGATGGCGC----TCAAG-CG---TGATACCCATACCTCA-CCGTCGGC-GTTGAAG-TGACGCGCCGA-CCAGTAGGCAGGCGTG???????????????????????????????????????????????????????????????????????????????????????????????????????????????????????????????????????????????????????????????????????????????????????????????????????????????????????????????????????????????????????????????????????????????????????????????????????????????????????????????????????????????????????????????????????????????????????????????????????????????????????????????????????????????????????????????????????????????????????????????????????????????????????????????????????????????????????????????????????????????????????????????????????????????????????????????????????????????????????????????????????????????????????????????????????????????????????????????????????????????????????????????????????????????????
>Inosperma_flavobrunneum_HLA0367
AACAAGGTTTCCGTAGGTGAACCTGCGGAAGGATCATTACTGAAAT---AAA---CATGA-----TAAAGCTGTTGCTGGCTTTTT--------TTTAGCTGTGCACGCT------TGTCAT-ACTC---------ACATCCA-CTTGTGCACCATTT----GTAG---------ACTTGTTTATGT---CTATCT-GAG----CTTC--------AGCTTAGATG---ATTGGGGGG--------------------------AACTGCT--TGGCTTTCCCTGTGAATA---CAAAGT-CTATGACTTTATTTTTTTCATACACAAC--------TAGTATTGATGATGTG------------------------------ATAATGACAAATATACAACTTTCAGCAACGGATCTCTTGGCTCTCGCATCGATGAAGAACGCANCGAAATGCGATAAGTAATGTGAATTGCAGAATTCAGTGAATCATCGAATCTTTGAACGCATCTTGCGCTCCTTGG-TATTCTGAGGAGCATGCCTGTTTGAGGGTCA--TTA--ATATCTCAA-CTCCTATAGTGCTTTTGTTGCTATGGAACAGTTGGATCTGGAGGAT----TTGTGCAGGCAAA-----------ATATTTGG-TCTGCTCCTCTCAAATGCATTGGCAGC-------------ACTTGTGTAAGGGGACCTGCTT-TGGATGTGATA---GTTTATCTGCATTCAATTGGA------------------------------CCT-GCACTCT--GCTGATA------C-TTATAAG-------TCTCAT----TTGCTTGACCTCAAATCAGGTAGGACTACCCGCTGAACTTAAGCATAT??????????????????????????????????????????????????????????????????????????????????????????????????????????????????????????????????????????????????????????????????????????????????????????????????????????????????????????????????????????????????????????????????????????????????????????????????????????????????????????????????????????????????????????????????????????????????????????????????????????????????????????????????????????????????????????????????????????????????????????????????????????????????????????????????????????????????????????????????????????????????????????????????????????????????????????????????????????????????????????????????????????????????????????????????????????????????????????????????????????????????????????????????????????????????????????????????????????????????????????????????????????????????????????????????????????????????????????????????????????????????????????????????????????????????????????????????????????????????????????????????????????????????????????????????????????????????????????????????????????????????????????????????????????????????????????????????????????????????????????????????????????????????????????????????????????????????????????????????????????????????????????????????????????????????????????????????????????????????????????????????????????????????????????????????????????????????????????????????????????????????????????????????????????????????????????????????????????????????????????????????????????????????????????????????????????????????????????????????????????????????????????????????????????????????????????????????????????????????????????????????????????????????????????????????????????????????????????????????????????????????????????????????????????????????????????????????????????????????????????????????????????????????????????????????????????????????????????????????????????????????????????????????????????????????????????????????????????????????????????????????????????????????????????????????????????????????????????????????????????????????????????????????????????????????????????????????????????????????????????????????????????????????????????????????????????????????????????????????????????????????????????????????????????????????????????????????????????
>Inosperma_flavobrunneum_HLA0372
???????????????????????????????????????????????????????????????????????????????TTTTTTT--------TTTAGCTGTGCACGCT------TGTCAT-ACTC---------ACATCCA-CTTGTGCACCATTT----GTAG---------ACTTGTTTATGT---CTATCT-GAG----CTTC--------AGCTTAGATG---ATT-GGGGG--------------------------AACTGCT--TGGCTTTCCCTGTGAATA---CAAAGT-CTATGACTTTATTTTTTTCATACACAAC--------TAGTATTGATGATGTG------------------------------ATAATGACAAATATACAACTTTCAGCAACGGATCTCTTGGCTCTCGCATCGATGAAGAACGCAGCGAAATGCGATAAGTAATGTGAATTGCAGAATTCAGTGAATCATCGAATCTTTGAACGCATCTTGCGCTCCTTGG-TATTCTGAGGAGCATGCCTGTTTGAGGGTCA--TTA--ATATCTCAA-CTCCTATAGTGCTTTTGTTGCTATGGAACAGTTGGATCTGGAGGAT----TTGTGCAGGCAAA-----------ATATTTGG-TCTGCTCCTCTCAAATGCATTGGCAGC-------------ACTTGTGTAA-GGGACCTGCTT-TGGATGTGATA---GTTTATCTGCATTCAATTGGA-------------------------------CT-GCACTCT--GCTGATA------C-TTATAAG-------TCTCAT????????????????????????????????????????????????????????GCATATCAATAAGCGGAGGAAAAGAAACTAACAAGGATTCCCTTAGTAACTGCGAGTGAAGTGGGAAGAGCTCAAATTTGTAAT-CTGGCA---GCTCTAT-AGTTGTCCGAATTGTAATCTGGAGAAGTGC-TACCTGTGCTGGA--CCATGTACAAGTCTCCTGGAATGGAGCATCACAGAGGGTGAGAATCCCGTCTTTGACATGGAC--TCCCAGGACTTTAATGGTACGCTCTCAAAGAGTCGAGTTGTTTGGGAATGCAGCTCAAAATGGGTGGTAAATGCCATCTAAAGCTAAATATTGGCGAGAGACCGATAGTGAACAAGTACCGTGAGGGAAAGATGAAAAGAACTTTGGAAAGAGAGTTAAACAGTACGTGAAATTGCTGAAAGGGAAACGCTTGAAGTCAGTCACATC-AGCTGGAAATCAACCTTT--GCTTTTGCTTGGTGTACTTTCC---ATC-TGATGGGTCAGCATCAATTTTGACTGCTGGATAAA-GTTC-TTGGGAATGTAGCATC-TC-----AGGATGTGTTATAGCTCTTGG-ATGTATACAGTGGTTGGGATTGAGGAACTCAGCAC--GCC-------ATATAGGC----TGGGC-----T-TTGTC-CACAT----AACGTGCTTAGGAT-GCTGGCA-TAATGGCTTTAATCGACCCGTCTTGAAACACGGACCAAGGAGTCTAACATGCCTGCGAGTGTTTGGGTGG--AAAACCCATGCGCGTAATGAAAGTG-A--TAGTTGATATCCCTGTC-----------AT-GGGGAGCACCGATGCCCAGACCAGACCTT-TTGTGACGGATCTGC-GGTAGAGCATGTATGTTGGGACCCGAAAGATGGTGAACTATGCCTGAATAGGGTGAAGCCAGAGGAAACTCTGGTGGAGGCTCGTAGCGATTCTGACGTGCAAATCGATCGTCAAATTTGGGTATAGGGGCGAAAGACTAATCGAACCATCTAGTAGCTGGTTCCTGCCGAAGTTTCCCTCAGGATAGCAGAAACTCA---TATCAGATTTATGTGGTAAAGCGAATGATTAGAGGCCTTGGGGTTGAAACAACCTTAACCTATTCTCAAACTTTAAATATGTAAGAACAAGCTGTCTCTTGA--TTGGACTGCTT-GGCGATTGAGAGTTTCTAGTGGGCCATTTTTGGTAAGCAGAACTGGCGATGC-GGGATGAACCGAACGTGAGGTTAAGGTGCCGGAATTCACGCTCATCAGACACCACAAAAGGTGTTAGTTCATCTAGACAGCAGGACGGTGGCCATGGAAGTCGGAATCCGCTAAGGAGTGTGTAACAACTCACCTGCCGAATGAACTAGCCCTGAAAATGGATGGCGC----TTAAG-CG---TGATACCCATACCTCA-CCGTCAGT-GTTGAAG-TGATGCACTGA-CGAGTAGGCAGGCGTGGAGGTC?????????????????????????????????????????????????????????????????????????????????????????????????????????????????????????????????????????????????????????????????????????????????????????????????????????????????????????????????????????????????????????????????????????????????????????????????????????????????????????????????????????????????????????????????????????????????????????????????????????????????????????????????????????????????????????????????????????????????????????????????????????????????????????????????????????????????????????????????????????????????????????????????????????????????????????????????????????????????????????????????????????????????????????????????????????????????????????????????????????????????????????????????????????????
>Inosperma_geraniodorum_EL10606
?????????????????????????????????????TACTGAAGT----AT---CATGA------CAAGTTGTTGCTGAT-----------------TTCGTGCACGCC------TGTTGT-TCTTCATTTC--TCCATT-A-TATGTGCACCACTT--GTGTGG---------ATC---------------------------------------------------ATT--ATGACTGCTTTGCAAAGTT--------ACTATTT-GT-GGGGCTTTCCTTGGA------------T-CTACATGTT-----TTTTCACATACACC---AATG------TTTAGAAGGAA--AAAAA----------------------AAGTTGAATTATTATACAACTTTCAGCAACGGATCTCTTGGCTCTCGCATCGATGAAGAACGCAGCGAAATGCGATAAGTAATGTGAATTGCAGAATTCAGTGAATCATCGAATCTTTGAACGCATCTTGCGCTCCTTGG-TATTCTGAGGAGCATGCCTGTTTGAGTGTCA--TTA--ATATCTCAA-CCACTTTCATT--------------TGTGGCTTGGACTTGGAGGGA-C----GTGCAGGCTCT----GACT----CTTGTAG-TCTGCTCCTCTAAAAAATATGAGCGGT-------------ACCTGTATTG-G-AACTTTTGC-TAGGTGTGATA---CAT-ATCTGCATCTAATGAAG-G--TTA------------CCTA----TTGGTT-ATGCT----GCTGATT--------ATTACGA-------CTTGAT----AAACTTGACCTCAAATCAGGTAGGACCACCCGCTGAACTTAAGCATATTTAAGCATATCAATAAGCGGAGGAAAAGAAACTAACAAGGATTCCCTTAGTAACTGCGAGTGAAGAGGGAAAAGCTCAAATTTGTAAT-CTGGCG---GCC-TTT-GGCTGTCCGAGTTGTAATCTAGAGAAGTGC-TACCTGCGCTGGA--CCATGTACAAGTCTCCTGGAATGGAGCATCATAGAGGGTGAGAATCCCGTCTTTGACATGGAC--TGCCAGAGCT-TATAGGTGTGCTCTCAAAGAGTCGAGTTGTTTGGGAATGCAGCTCAAAATGGGTGGTAAATGCCATCTAAAGCTAAATATTGGCGAGAGACCGATAGCGAACAAGTACCGTGAGGGAAAGATGAAAAGAACTTTGGAAAGAGAGTTAAACAGTACGTGAAATTGCTGAAAGGGAAACGCTTGAAGTCAGTCGCATC-GGTTGGAAATCAACC-TT--GCTTTTGCTGGGTGTACTTTCC---GTC-CGATGGGTCAGCATCAATTTTGATTGCTGGATAAA-GTTC-TTGGGAATGTGGCATC-TT-----TGGATGTGTTATAGCCCTTGG-ACATATGCAGTGGTTGGGATTGAGGAACTCAGCAC--GCC-------GCGA-GGC----TGGG------C-TTGTC-TACAC----TACGTGCTTAGGAT-GCTGGCA-TAATGGCTTTAATCGACCCGTCTTGAAACACGGACCAAGGAGTCTAACATGCTTGCGAGTGTTTGAGTGG--AAAACTCATGCGCGTAATGAAAGTG-A--TAGTTGAGATCCCTGTC-----------AT-GGGGAGCATCGATGCCCAGACCAGATCTT-TTGTGACGGATCTGC-GGTAGAGCATGTATGTTGGGACCCGAAAGATGGTGAACTATGCCTGAATAGGGTGAAGCCAGAGGAAACTCTGGTGGAGGCTCGTAGCGATTCTGACGTGCAAATCGATCGTCAAATTTGGGTATAGGGGCGAAAGACTAATCGAACCATCTAGTAGCTGGTTCCTGCCGAAGTTTCCCTCAGGATAGCAGAAACTCA---TATCAGATTTATGTGGTAAAGCGAATGATTAGAGGCCTTGGGGTTGAAACAACCTTAACCTATTCTCAAACTTTAAATATGTAAGAACAAGCCGTCTCTTGA--TTGGACTGCTT-GGCGATTGAGAGTTTCTAGTGGGCCATTTTTGGTAAGCAGAACTGGCGATGC-GGGATGAACCGAACGTGAGGTTAATGTGCCGGAATTCACGCTCATCAGACACCACAAAATGTGTTAGTTCATCTAGACAGCAGGACGGTGGCCATGGAAGTCGGACT?????????????????????????????????????????????????????????????????????????????????????????????????????????????????????????????????????????????????????????????????????????????????????????????????????????????????????????????????????????????????????????????????????????????????????????????????????????????????????????????????????????????????????????????????????????????????????????????????????????????????????????????????????????????????????????????????????????????????????????????????????????????????????????????????????????????????????????????????????????????????????????????????????????????????????????????????????????????????????????????????????????????????????????????????????????????????????????????????????????????????????????????????????????????????????????????????????????????????????????????????????????????????????????????????????????????????????????????????????????????????????????????
>Inosperma_gregarium_CAL1309
AACAAGGTTTCCGTAGGTGAACCTGCGGAAGGATCATTATTGAGAT----AAA-ACATGA------CGAGTTGTTGCTGGCCTCCTCTGTGGGGGCAATTGGTGCACGCT------TGTTAT-TTCTCATTTA--CACATCCC-TTTGTGCATCTTCT----GTAG---------ATTTGG------------------------------------------------TTT--AGGACTGCTTAGCA---------------TCTCTTGC--GGGCTTTCCTTGTTA----TTTCAGAT-CTATGTCT---CACATTTTGTATACTCC--AAACT-----ATATGAAGGCAA--ATTGAATGG------------------TTTTATAATGCATATACAACTTTCAGCAACGGATCTCTTGGCTCTCGCATCGATGAAGAACGCAGCGAAATGCGATAAGTAATGTGAATTGCAGAATTCAGTGAATCATCGAATCTTTGAACGCATCTTGCGCTCCTTGG-TATTCCGAGGAGCATGCCTGTTTGAGTGTCA--TTATTATATCTCAA-CCTTTTCCATTTT------GTTGGATATGGCTTGGATCTGGGATTG-------TGCAGGCTCT--TT-------TATGTTGG-TCTGCTATCCTGAAATGAATGACAGAG-GGGTG--ATTTTATCTATGTTG---AACCTGCAT-TAGATGTGATA---ACTATTTTGCATCTACCCTGT-AGA---------------------------AT-CTGCA---------------------------------TGATCT----AAAC-TGACCTCAAA???????????????????????????????????????????????????????????????????????????????????????????????????????????????????????????????????????????????????????????ATCTAGAAAAGTGCTTACCTGTGCTGGA--CCATGTAAAAGTCTTCTGGAATGGAGCATCACAGAGGGTGAGAATCCCGTCTTTGACATGGAC--TCCCGGTGCGCC-TAGGTGTGCTCTCAAAGAGTCGAGTTGTTTGGGAATGCAGCTCAAAATGGGTGGTAAATGCCATCTAAAGCTAAATATTGGCGAGAGACCGATAGCGAACAAGTACCGTGAGGGAAAGATGAAAAGAACTTTGGAAAGAGAGTTAAACAGTACGTGAAATTGCTGAAAGGGAAACGCTTGAAGTCAGTCACATC-GGGTGGAAATCAACC-TT--GCTTTTGCTTGGTGTACTTTCC---TTC-TGATGGGTCAGCATCAATTTTGGTTGCTGGATAAG-GTTC-TTGGGAATGTGGCATC-TT-----TGGATGTGTTATAGCCCTTGG-ACGCATACAGCAGCTGAGATTGAGGAACTCAGCAT--GCC-------GCAA-GGC----TGGGGC---TT-TTGTC-CACAT----GACGTGCTTAGGAT-GCTGGCA-TAATGGCTTTAATCGACCCGTCTTGAAACACGGACCAAGGAGTCTAACATACCTGCGAGTGTTTGGGTGG--AAAACCCATGCGCGTAATGAAAGTG-A--TGGTTGAGATCCCTGTC-----------GTGGGGGAGCATCGACGCCCACACCGGACCTT-TTGTGATGGATCTGC-GGTAGAGCATGTATGTTGGGACCCGAAAGATGGTGAACTATGCCTGAATAGGGTGAAGCCAGA-GAAACTCTGGTGGAGGCTCGTAGCGATTCTGACGTGCA?????????????????????????????????????????????????????????????????????????????????????????????????????????????????????????????????????????????????????????????????????????????????????????????????????????????????????????????????????????????????????????????????????????????????????????????????????????????????????????????????????????????????????????????????????????????????????????????????????????????????????????????????????????????????????????????????????????????????????????????????????????????????????????????????????????????????????????????????????????????????????????????????????????????????????????????????????????????????ATGGCTTGTATTTCGGTCGGTTCGTTTTCTGGGCCTGTCATTGAGTTCTTAGAAGAGTGGGGACTGGAGTCTTTGGAAGAGAATGCACATTCATCGACGTCGTTCACCAAAGTGTTTGTTAATGGTGTTTGGATCGGTGTCCATCGTGACGCGGCTAACCTCGTGAAGACCCTGAAGAGGTTAAGGAGAAGAGATGACATTAGTACGGAGATTTCTGTCGTCAGAGATATTCGGGAAAGGGAAATGCGGGTATATACCGACGCGGGTCGGGTTTGCAGGCCACTATTCATCGTGGAAGATCAACAGTTGATCTTGCAAAAGAAACATATTAGGTGGCTAAATAATGGGGCTGACGATGAAGGGCAAGAGTTCAAGTGGGAACAGTTGATCAAGGGTGGTATTATCGAGCTTCTTGATTCTGAAGAGGAGGAGACCGTTATGATCTCGATGACGCCCGAAGACCTGGAGAATTCCCGGTTGCAACAGAGGGGCATTGACCCTCACGCAAACGATGGCGAGTTTGATCCTGCTGCCCGTTTGAAGGCTGGAACTCACGCACATACTTGGACACATTGCGAGATTCATCCAAGTATGATTCTTGGCATTTGTGCCAGTATCATTCCCTTCCCCGACCATAACCAGG
>Inosperma_hainanense_Zeng4937
????????????????????????????AAGGATCATTATTGAGAT----ACA-ACATGG------CAAGTTGTTGCTGGCCTTCACCAT---AGGCAATTGTGCACGCT------TGTTAT-TTCTCATTTT--CACATCC--TTTGTGCATCTTCT----GTAG---------ATTTGA------------------------------------------------TTT--AGGACTGCTTAGCAGGAGT----TTGATTTCTCTTGC--AGGCTTTCCTTATTA----TTTCAGAT-CTATG---------TTTTCATATACTCC--AGTGT-----AATTGAAGGTGA--ATTGAATGGCACATC-----TGTGT-CTTTAATAACACATATACAACTTTCAGCAACGGATCTCTTGGCTCTCGCATCGATGAAGAACGCAGCGAAATGCGATAAGTAATGTGAATTGCAGAATTCAGTGAATCATCGAATCTTTGAACGCATCTTGCGCTCCTTGG-TATTCCGAGGAGCATGCCTGTTTGAGTGTCA--TTATTATATCTCAA-CCATATCTATTTT------GTTGGATGTGGCTTGGATCTGGGACTG-------TGCAGGCCTT-------------TATCAG-TCTGCTCTCCTGAAATGAAGAGGGTGA----TT--TTATTATCTATGTTG---AACCTGCAG-TAGATGTGATA---ACTATTTTGCATCTATCCTGTAAGG---------------------------GT-CTGCA---------------------------------TGATCT----AAACTTGACCTCAAATCAGGTAGGACTACCCGCTGAACTTAAGCATAT???????????????????????????????????????????TCCATAGTAACTGCGAGTGAAGTGGGATAAGCTCAAATTTGTAAT-CTGGCA---GTC-CTT-GGCTGTCCGAGTTGTAATCTAGAGAAGTGCTTACCTGTGCTGGA--CCATGTACAAGTCTCCTGGAATGGAGCATCATAGAGGGTGAGAATCCCGTCTTTGACATGGAC--CACCAGTGCTTC-TAGGTGTGCTCTCAAAGAGTCGAGTTGTTTGGGAATGCAGCTCAAAATGGGTGGTAAATGCCATCTAAAGCTAAATATTGGCGAGAGACCGATAGCGAACAAGTACCGTGAGGGAAAGATGAAAAGAACTTTGGAAAGAGAGTTAAACAGTACGTGAAATTGCTGAAAGGGAAACGCTTGAAGTCAGTCACATT-GGTTGGAAATCAACC-TT--GCTTTTGCTTGGTGTACTTTCC---TTC-TGATGGGTCAGCATCAATTTTGGTTGCTGGATAAA-GTTC-TTGGGAATGTGGCATC-TT-----TGGATGTGTTATAGCCCTTGG-ACACATACAGCAGCTGAGATTGAGGAACTCAGCAT--GCC-------GCAA-GGC----TGGGC-----T-TTGTC-CACAT----AACGTGCTTAGGAT-GCTGGCA-TAATGGCTTTAATCGACCCGTCTTGAAACACGGACCAAGGAGTCTAACATACCTGCGAGTGTTTGGGTGG--AAAACTCATGCGCGTAATGAAAGTG-A--TGGTTGAGATCCCTGTC-----------GT-GGGGAGCATCGACGCCCAGACCGGACCTT-TTGAGATGGATCTGC-GGTAGAGCATGTATGTTGGGACCCGAAAGATGGTGAACTATGCCTGAATAGGGTGAAGCCAGAGGAAACTCTGGTGGAGGCTCGTAGCGATTCTGACGTGCAAATCGATCGTCAAATTTGGGTATAGGGGCGAAAGACTAATCGAACCATCTAGTAGCTGGTTCCTGCCGAAGTTTCCCTCAGGATAGCAGAAACTCG---TATCAGATTTATGTGGTAAAGCGAATGATTAGAGGCCTTGGGGTTGAAACAACCTTAACCTATTCTCAAACTTTAAATATGTAAGAACAAGCTGTCTCTTGA--TTGGACTGCTT-GGCGATTGAGAGTTTCTAGTGGGCCATTTTTGGTAAGCAGAACTGGCGATGC-GGGATGAACCGAACGTGAGGTTAAGGTGCCGGAATTCACGCTCATCAGACACCACAAAAGGTGTTAGTTCATCTAGACAGCAGGACGGTGGCCATGGAAGTCGGAATCCGCTAAGGAGTGTGTAACAACTCACCTGCCGAATGAACTAGCCCTGAAAATGGATGGCGC----TTAAG-CG---TGATACCCATACCTCA-CCGTCAGT-GTTGAAG-TGATGCACTGA-CGAGTAGGCAGGCGTGGAGGTCAGTGAAGAAGCCTAGGCAGTGATG??????????????????????????????????????????????????????????????????????????????ATTAATGGCCTGTATCTCGGTCGGTTCGTTTTCCGGGCCTGTCATCGAGTTCTTAGAAGAGTGGGGATTAGAATCTTTGGAAGAGAACGCACATTCATCAACGTCGTTCACCAAGGTGTTTGTCAATGGTGTTTGGATTGGTGTACATCGTGACGCGGCTAACCTCGTGAAGACCCTGAAGAGGTTAAGGAGAAGAGACGACATTAGTACGGAGATTTCTGTTGTCAGAGATATTCGGGAAAGGGAGATGCGGGTATACACCGATGCGGGTCGAGTTTGCAGGCCACTATTCATCGTGGAAGATCAACAGTTAATCTTGCAAAAGAAACATATCAGGTGGCTAAATAATGGGGCTGACGATGAAGGGCAAGAGTTCAAGTGGGAACAGTTGATCAAGGGCGGTATCATCGAGCTTCTTGACTCCGAAGAGGAGGAAACAGTCATGATCTCGATGACGCCCGAAGACCTGGAGAATTCCCGGTTGCAACAAAGGGGCATTGATCCCCATGCAAACGATGGCGAGTTCGACCCTGCTGCACGTTTGAAGGCTGGAACTCACGCACATACTTGGACACATTGTGAGATTCATCCGAGTATGATTCTTGGCATTTGTGCCAGTATCATTCCATTCCCCGACCATAACCAGG
>Inosperma_hirsutum_ACAD10206
????????????????????????????????????????????????????????????????????????????????????????????????????????????????????????????????????????????????????????????????????????????????????????????????????????????????????????????????????????????????????????????????????????????????????????????????????????????????????????????????????????????????????????????????????????????????????????????????????????????????????????????????????????????????????????????????GAAATGCGATAAGTAATGTGAATTGCAGAATTCAGTGAATCATCGAATCTTTGAACGCATCTTGCGCTCCTTGG-TATTCCGAGGAGCATGCCTGTTTGAGTGTCA--TTA--ATATCTCAA-CCACATCT-----------------TGTGGCTTGGACTTGGAGGAA-T----GTGCAGGCTCT----GACT----CTTTTAG-TCTGCTCCTCTGAAAAATATAAGCGGT-------------ACCTGCATTG-G-AACTTTGGC-TAGGTGTGATA---CAT-ATCTGCATCTAATCAAG-G--TCA------------CCTA----TTGGTT-ATGCT----GCTGATT-------TCTTATGA-------CTTGAT----AAACTTGACCTCAAATCAGGTAGG??????????????????????????????????????????????????????????????GGATTCCCTTAGTAACTGCGAGTGAAGAGGGAAAAGCTCAAATTTGTAAT-CTGGCG---GTC-TTT-GGCCGTCCGAGTTGTAATCTAGAGAAGTGT-TACCTGCACTGGA--CCATGTACAAGTCTCCTGGAATGGAGCATCATAGAGGGTGAGAATCCCGTCTTTGACATGGAC--TGCCAGAGCT-TATAGGTACGCTCTCAAAGAGTCGAGTTGTTTGGGAATGCAGCTCAAAATGGGTGGTAAATGCCATCTAAAGCTAAATATTGGCGAGAGACCGATAGCGAACAAGTACCGTGAGGGAAAGATGAAAAGAACTTTGGAAAGAGAGTTAAACAGTACGTGAAATTGCTGAAAGGGAAACACTTGAAGTCAGTCGCATC-AGTTGGAAATCAACC-TC--GCTTTTGCTGGGTGTACTTTCT---GTC-TGATGGGTCAGCATCAATTTTGATTGCTGGATAAA-GTTC-TTGGGAATGTGGCATC-CT-----TGGATGTGTTATAGCCCTTGG-ACATATACAGTGGTTGGGATTGAGGAACTCAGCAC--GCC-------GCAA-GGC----TGGG------C-TTGTC-CACAA----TACGTGCTTAGGAT-GCTGGCA-TAATGGCTTTAATCGACCCGTCTTGAAACACGGACCAAGGAGTCTAACATGCTTGCGAGTGTTTGAGTGG--AAAACTCATGCGCGTAATGAAAGTG-A--TAGTTGAGATCCCTGTC-----------AT-GGGGAGCATCGATGCCCAGACCAGACCTT-TTGTGACGGATCTGC-GGTAGAGCATGTATGTTGGGACCCGAAAGATGGTGAACTATGCCTGAATAGGGTGAAGCCAGAGGAAACTCTGGTGGAGGCTCGTAGCGATTCTGACGTGCAAATCGATCGTCAAATTTGGGTATAGGGGCGAAAGACTAATCGAAC???????????????????????????????????????????????????????????????????????????????????????????????????????????????????????????????????????????????????????????????????????????????????????????????????????????????????????????????????????????????????????????????????????????????????????????????????????????????????????????????????????????????????????????????????????????????????????????????????????????????????????????????????????????????????????????????????????????????????????????????????????????????????????????????????????????????????????????????????????????????????????????????????????????????????????????????????????????????????????????????????????????????????????????????????????????????????????????????????????????????????????????????????????????????????????????????????????????????????????????????????????????????????????????????????????????????????????????????????????????????????????????????????????????????????????????????????????????????????????????????????????????????????????????????????????????????????????????????????????????????????????????????????????????????????????????????????????????????????????????????????????????????????????????????????????????????????????????????????????????????????????????????????????
>Inosperma_ismeneanum_SMNS_STU_F_0901561
AACAAGGTTTCCGTAGGTGAACCTGCGGAAGGATCATTATCGAAAT----GC--CTATGA-----CRGAGCTGTCGCTGGCCTTC-----------TGGCCGTGCACGCT-----CTGTCCT-TCTTCATTTC--TCCATCTA-CTTGTGCACTCGCTC-ACATGG---------ATCTCAT---------TGTCT-GAGGG-GTTT---------CCCTTGGATC---ATT--AGGACTGCTTTGCGAAAAAAC-ATCATTTTTTTTCGT--GGGCTTTCCTTGTTCT----------T-CCATGTCT----T-TCTTCACATACCCC--AGTGTAAC-AACCATGAAATAG--ATG-----------------------AATTTTTATGCATAATACAACTTTCAGCAACGGATCTCTTGGCTCTCGCATCGATGAAGAACGCAGCGAAATGCGATAAGTAATGTGAATTGCAGAATTCAGTGAATCATCGAATCTTTGAACGCATCTTGCGCTCCTTGG-TATTCCGAGGAGCATGCCTGTTTGAGTGTCG--TTA--ATATCTCAA-CCGCACCATT----------GGGGGTGTGGCTTGGATTTGGGGGTT------ATGCAGGCTCT----GG------CTTGTAG-TCTGCTCCCCTGAAATGCATGAGTGGT------------T-----------GAACCCTCTGT-TAGGTGTGATA----ATTATCTGCATCTGATGGAA-AGG---------------------------TC-ATGGCTG--CTTATAT------GTCGTCGGA-------TTTGAT----AAACTTGACCTCAAATCAGGTAGGACCACCCGCTGAACTTAAGCATAT??????????????????????????????????????????????????????????????????????????????????????????????????????????????????????????????????????????????????????????????????????????????????????????????????????????????????????????????????????????????????????????????????????????????????????????????????????????????????????????????????????????????????????????????????????????????????????????????????????????????????????????????????????????????????????????????????????????????????????????????????????????????????????????????????????????????????????????????????????????????????????????????????????????????????????????????????????????????????????????????????????????????????????????????????????????????????????????????????????????????????????????????????????????????????????????????????????????????????????????????????????????????????????????????????????????????????????????????????????????????????????????????????????????????????????????????????????????????????????????????????????????????????????????????????????????????????????????????????????????????????????????????????????????????????????????????????????????????????????????????????????????????????????????????????????????????????????????????????????????????????????????????????????????????????????????????????????????????????????????????????????????????????????????????????????????????????????????????????????????????????????????????????????????????????????????????????????????????????????????????????????????????????????????????????????????????????????????????????????????????????????????????????????????????????????????????????????????????????????????????????????????????????????????????????????????????????????????????????????????????????????????????????????????????????????????????????????????????????????????????????????????????????????????????????????????????????????????????????????????????????????????????????????????????????????????????????????????????????????????????????????????????????????????????????????????????????????????????????????????????????????????????????????????????????????????????????????????????????????????????????????????????????????????????????????????????????????????????????????????????????????????????????????????????????????????????????????????
>Inosperma_lanatodiscum_PBM2451
??????????????AGGTGAACCTGCGGAAGGATCATTATTGAAAT----AG---CATGA------CGAGTTGTCGCTGGYCTTTTC-------TTTGACCGTGCACGCT-----CTGTCGT-TCTTCATTTC--TCCATCTA-TTTGTGCACCTCTT--GCGTAG---------ACCTTTTC-T------------GAGG--GCTT---------TCCTSGGGYC---GTW--AGRACKGCTTKGCAAAAAAAA------ATGAATTTGT--GGGCTTTCCTTGTCGCT-------------------------ACCACACATACACC--AGTGTAAT-TGTTTAGAAGGAA--ATGGAATTT-----------------------GATGCATAATACAAC-TTCAGCAACGG-TCTCTTGGCTCTCGCATCGATGAAGAACGCAGCGAAATGCGATAAGTAATGTGAATTGCAGAATTCAGTGAATCATCGAATCTTTGAACGCATCTTGCGCTCCTTGGTTAATCCAAGGAGCATGCCTGTTTGAGTGTCA--TTA--ATGTCTCAA-CCACACCG------------TGAGGTGTGGCTTGGATWTGGGGG--------TTACAGGC------------------KTAG-TCTGCTCCCCTGAAATGCATGAGTGGT-------------AACGACCT-------CTCCATT-AAGATGTGATA---CAT-ATCTGCATCTAGTTGAG-GG----------------------------TT-TTGCT----GCTATACA-----AGAGTTGGA-------TTTGAT----AAACTTGACCTCAAATCAGGTA?????????????????????????????????????????????????????????????????GATTCCCTTAGTAACTGCGAGTGAAGTGGGAAGAGCTCAAATTTGTAAT-CTGGCG---GCC-TTT-GGACGTCCGAGTTGTAATCTAAAGAAGTGC-TACCTGTGCTGGA--CCGTGTACAAGTCTTCTGGAATGGAGCATCACAGAGGGTGAGAATCCCGTCTTTGACATGGAC--TGCCAGTGCTCAATAGGTGTGCTCTCGAAGAGTCGAGTTGTTTGGGAATGCAGCTCAAAATGGGTGGTAAATGCCATCTAAAGCTAAATATTGGCGAGAGACCGATAGCGAACAAGTACCGTGAGGGAAAGATGAAAAGAACTTTGGAAAGAGAGTTAAACAGTACGTGAAATTGCTGAAAGGGAAACGCTTGAAGTCAGTCGCGTC-TGTCGGGAATCAACC-TT--GCTCTTGCTGGGTGTACTTTCT---GTC-GGACGGGTCAGCATCAGTTTCGGTCGCTGGACAAA-GTTCTTTGGGAATGTGGCATC-CT-----CGGATGTGTTATAGCCCTTGGGACACATGCAGCGGTCGGGATTGAGGAACTCAGCAC--GCCC------GTGAGGGC----TGGGGC--TTT-TTGCC-CACATA---ACTGTGCTTAGGAT-GCTGGCG-TAATGGCTTTAATCGACCCGTCTTGAAACACGGACCAAGGAGTCTAACATGCCTGCGAGTGTTTGAGTGG--AAAACTCATGCGCGCAATGAAAGTG-A--TAGTTGAGATCCCTGTC-----------AT-GGGGAGCATCGATGCCCAGACCAGACCTT-TTGTGACGGATCTGC-GGTAGAGCATGCATGTTGGGACCCGAAAGATGGTGAACTATGCCTGAATAGGGTGAAGCCAGAGGAAACTCTGGTGGAGGCTCGTAGCGATTCTGACGTGCAAATCGATCGTCAAATTTGGGTATAGGGGCGAAAGACTAATCGAACCATCTAGTAGCTGGTTCCTGCCGAAGTTTCCCTCAGGATAGCAGAAACTCG---TATCAGATTTATGTGGTAAAGCGAATGATTAGAGGCCTTGGGGTTGAAACAACCTTAACCTATTCTCAAACTTTAAATATGTAAGAACAAGCTGTCTCTTGA--TTGGACTGCTT-GGCGATTGAGAGTTTCTAGTGGGCCATTTTTGGTAAGCAGAACTGGCGATGC-GGGATGAACCGAACGTGAGGTTAAGGTGCCGGAATTCACGCTCATCAGACACCACAAAAGGTGTTAGTTCATCTAGACAGCAGGACGGTGGCCATGGAAGTCGGAATCCGCTAAGGAGTGTGTAACAACTCACCTGCCGAATGAACTAGCCCTGAAAATGGATGGCGC----TTAAG-CG---TGATACCCATACCTCA-CCGTCGGC-GTTGAAG-TGACGCGCCGA-CGAGTAGGCA?????????????????????????????????????????????????????????????????????????????????????CAAGCTTGTGGTCTCGTAAAGAATTTGGCATTGATGGCTTGTATCTCTGTTGGTTCATTTTCCGGGCCTGTCATTGAATTCTTGGAAGAGTGGGGTCTGGAATCGTTGGAAGAAAATGCGCATTCGTCAACGACGTTCACTAAGGTGTTCGTTAACGGTGTTTGGATTGGTGTGCACCGTGACGCAGCTAACTTGGTGAAGACCCTGAAGCGATTGAGGAGAAGAGACGACATCAGTACGGAGATTTCGGTTGTAAGAGATATTCGAGAAAGGGAAATGAGGGTATACACGGATGCGGGTCGAGTTTGTAGGCCGCTGTTCATTGTGGAAGATCAACAATTGGTCTTGCAAAAGAAACACGTCAGGTGGCTAAATAACGGGGTTGACGATGAAGGACAGGAGTTCAAGTGGGAGCAACTGATCAAGGGTGGTATCATTGAGCTGCTTGACTCGGAAGAAGAAGAGACAGTCATGATCTCGATGACRCCCGAAGACYTGGAGAATTCGCGGTTGCAGCAGAGAGGGATTGATCCCCACGCAAACGATGGCGAGTTCGATCCCGCTGCTCGTCTGAAGGCTGGAACTCATGCACATACTTGGACGCATTGCGAGATTCACCCAAGCATGATCCTTGGCATTTGTGCCAGTATCATTCCTTTCCCAGACCATAACCAGG
>Inosperma_latericium_PDD92382
AACAAGGTTTCCGTAGGTGAACCTGCGGAAGGATCATTACTGAAGC----AT---CGTAA------TAAGTTGTTGCTGGTCTTTCA----AAGGACAATCGTGCACGCT------TGTTAT-TCTTCATTTC--TCCATC-A-TTTGTGCATCACTT--GTGTGG---------ATATTTC--------GTGTCT-GGGG--CTCG---------TCCTCAGACG---ATT--AGGACTGCTTTGCAAAGTT--------ACTATTT-GT-GGGGCTTTCCTTGGA------------T-CCGCATGT------TTTATATACACACCAATATAT------ATCAGAAGGAA--TTTTT---------------------TTTTTGAAATTGTTATACAACTTTCAGCAACGGATCTCTTGGCTCTCGCATCGATGAAGAACGCAGCGAAATGCGATAAGTAATGTGAATTGCAGAATTCAGTGAATCATCGAATCTTTGAACGCATCTTGCGCTCCTTGG-TATTCCGAGGAGCATGCCTGTTTGAGTGTCA--TTA--ATATCTCAA-CCACATCCATTTT-ATTTTGGCATATGTGGCTTGGACTTGGAGGAA-T----GTGCAGGCTCT----GACT---CTTTGTAGTTCTGCTCCTCTGAAAAATATGAGCGGT-------------ACCCATATTG-G-AACTCTGGC-TAGGTGTGATA---CACAATCTGCATCTAATCCAA-GG-TTA------------CCTG----TCGGTT-ATGCT----GCTGATT------AAATTATGA-------CTCGAT----AAACTTGACCTCAAATCAGGTAGGACCACCCGCTGAACTTAAGCATAT???AGCATATCAATAAGCGGAGGAAAAGAAACTAACAAGGATTCCCCTAGTAACTGCGAGTGAAGAGGGAAGAGCTCAAATTTGTAAT-CTGGCG---GTC-TTT-GGCCGTCCGAGTTGTAATCTAGAGAAGTGCTTACCTGCACTGGA--CCATGTACAAGTCTCCTGGAATGGAGCATCATAGAGGGTGAGAATCCCGTCTTTGACATGGAC--TGCCAGGGCTTCATAGGTGCGCTCTCAAAGAGTCGAGTTGTTTGGGAATGCAGCTCAAAATGGGTGGTAAATGCCATCTAAAGCTAAATATTGGCGAGAGACCGATAGCGAACAAGTACCGTGAGGGAAAGATGAAAAGAACTTTGGAAAGAGAGTTAAACAGTACGTGAAATTGCTGAAAGGGAAACGCTTGAAGTCAGTCGCATC-AGTTGGAAATCAACC-TT--GCTTTTGCTGGGTGTACTTTCC---GTC-CGATGGGTCAGCATCAATTTCGATCGCTGGATAAG-GTTC-TTGGGAACGTGGCATC-TT-----CGGATGTGTTATAGCCCTTGG-ACATACGCAGCGGTTGGGATTGAGGAACTCAGCACGGGCC-------GCGA-GGCTTTTTGGGA-----C-TTGTC-CACAA----TACGTGCTTAGGAT-GCTGGCA-TAATGGCTTTAATCGACCCGTCTTGAAACACGGACCAAGGAGTCTAACATGCTTGCGAGTGTTTGAGTGG--AAAACTCATGCGCGTAATGAAAGTG-A--TAGTTGAGATCCCCGTC-----------GT-GGGGAGCATCGATGCCCAGACCAGACCTT-TTGTGACGGATCTGC-GGTAGAGCACGTATGTTGGGACCCGAAAGATGGTGAACTATGCCTGAATAGGGTGAAGCCAGAGGAAACTCTGGTGGAGGCTCGTAGCGATTCTGACGTGCAAATCGATCGTCAAATTTGGGTATAGGGGCGAAAGACTAATCGAACCATCTAGTAGCTGGTTCCTGCCGA???????????????????????????????????????????????????????????????????????????????????????????????????????????????????????????????????????????????????????????????????????????????????????????????????????????????????????????????????????????????????????????????????????????????????????????????????????????????????????????????????????????????????????????????????????????????????????????????????????????????????????????????????????????????????????????????????????????????????????????????????????????????????????????????????????????????????????????????????????????????????????????????????????????????????????????????????????????????????????????????????????????????????????????????????????????????????????????????????????????????????????????????????????????????????????????????????????????????????????????????????????????????????????????????????????????????????????????????????????????????????????????????????????????????????????????????????????????????????????????????????????????????????????????????????????????????????????????????????????????????????????????????????????????????????????????????????????????????????????????????????????????????????????????????????????????????????????????????????????????????
>Inosperma_maculatum_EL12604
AACAACGTATCCGTAGTTGAACCTGCGGAAGGATCATTATTGAAAT----AG---CACGA---CGGGAAGCTGTTGCTGGCCCT----------AGTGGCCGTGCACGCT------TTCTGT-CCTTCATTTC--TCCATCTA-TTTGTGCACCTCTT--GCGTAG---------ACCCCT-------------------------------------------CT---GTT--AGGACTGCTTTGCAAAAT------------TGATTGT--GGGCTTTCCTTGTTT-------------CTACG---------TCGTCATATACACC--AGTGTAAC-GATTTGGAATGAA---TGGAATTT---------------TGATGCAATATATAAAGCACAACTTTCAGCAACGGATCTCTTGGCTCTCGCATCGATGAAGAACGCAGCGAAATGCGATAAGTAATGTGAATTGCAGAATTCAGTGAATCATCGAATCTTTGAACGCATCTTGCGCTCCTTGG-TATTCCTAGGAGCATGCCTGTTTGAGTGTCA--TAA--ATATCTCAA-CCGCACCCTAT---------GGTGGTGTGGCTTGGATTTGGGGGTG--------GCAGGCT------------------TAG-TCTGCTCCCCTGAAATACATTGGCGGT-------------GCCCG------A---------C-GTGATGTGATA---AATTATCCGCATCTGTTTATG-AGCT--------------------------------------GCCGTGT------CGTGTTGGA-------GTTGAT----AAACTTGACCTCAAATCAGGTAGGACCACCCGCTGAACTTAAGCATATTTAAGCATATCAATAAGCGGAGGAAAAGAAACTAACCAGGATTCCCTTAGTAACTGCGAGTGAAGTGGGAAGAGCTCAAATTTGTAAT-CTGGTG---GCC-CTT-GGCCATCCGAGTTGTAATCTAAAGAAGTGC-TACCTGTGCTGGA--CCGTGTACAAGTCTTCTGGAATGGAGCATCGCAGAGGGTGAGAATCCCGTCTTTGACATGGAC--TGCCAGTGCCTAATAGGTGCGCTCTCGAAGAGTCGAGTTGTTTGGGAATGCAGCTCAAAATGGGTGGTAAATGCCATCTAAAGCTAAATATTGGCGAGAGACCGATAGCGAACAAGTACCGTGAGGGAAAGATGAAAAGAACTTTGGAAAGAGAGTTAAACAGTACGTGAAATTGCTGAAAGGGAAACGCTTGAAGTCAGTCGCGTCGGGTCGGAAATCAACC-TC--GCTTTTGCTGGGTGTACTTTCC---GTC-CGATGGGCCAGCATCGGTTTCGGTCGCTGGACAAA-GTTCTTTGGGAAAGTGGCATC-CT-----CGGATGTGTTATAGCCCTTGGGACATATGCAGCGGTCGGGATCGAGGAACTCAGCAC--GCCC------GCGAGGGC----TGGGGC--TTTCTTGTC-CACATG---AACGTGCTTAGGAT-GCTGGCA-TAATGGCTTTAATCGACCCGTCTTGATACACGGACCAAGGAGTCTAACATGCCTGCGAGTG-TTGGGTGG--AAAACCCATGCGCGCAATGAAAGTG-A--AGGTTGAGATCCCTGTC-----------GT-GGGGAGCATCGACGCCCAGACCAGACCTT-CTGTGACGGATCTGC-GGTAGAGCACGCATGTTGGGACCCGAAAGATGGTGAACTATGCCTGAATAGGGTGAAGCCAGAGGAAACTCTGGTGGAGGCTCGTAGCGATTCTGACGTGCAAATCGATCGTCAAATTTGGGTATAGGGGCGAAAGACTAATCGAACCATCTAGTAGCTGGTTCCTGCCGAAGTTTCCCTCAGGATAGCAGAAACTCG---TATCAGATTTATGTGGTAAAGCGAATGATTAGAGGCCTTGGGGTTGAAACAACCTTAACCTATTCTCAAACTTTAAATATGTAAGAACAAGCCGTCTCTTGA--TTGGACCGCTT-GGCGATTGAGAGTTTCTAGTGGGCCATTTTTGGTAAGCAGAACTGGCGATGC-GGGATGAACCGAACGCGAGGTGAAGGTGCCGGAATTCACGCTCATCAGACACCACAAAAGGTGTTAGTTCATCTAGACAGCAGGACGGTGGCGATGGAAGTCGGGACCCGCTAAGGAGTGTGTAACAACTCACCTGCCGAATGAACTAGCCCTGAAAATGAATGCCTAGCTATCAACCCGCGCTAGTACCCACAT-----GCGCTAGT????????????????????????????????????????????????????????????????????????????????????????????????????????????????????????????????????????????????????????????????????????????????????????????????????????????????????????????????????????????????????????????????????????????????????????????????????????????????????????????????????????????????????????????????????????????????????????????????????????????????????????????????????????????????????????????????????????????????????????????????????????????????????????????????????????????????????????????????????????????????????????????????????????????????????????????????????????????????????????????????????????????????????????????????????????????????????????????????????????????????????????????????????????????????????????????????????????????????????????
>Inosperma_maximum_MTS2732
??????????????????????????GGAAGGATCATTACTGAAGT----AT---CATAA------TGAGTTGTTGCTGTTAT---------------CTCGTGCACGCT------CGTTAT-TCTTCATTTC--CCCATC-A-TTTGTGCATCACTT--GTGTGG---------ATCCTT----------TGTCC-GAG----TTC---------ATCTCAGACG---ATTGGGGGACTGCTTTGCAAAGTTT------AACTATTT-GC-GGGGCTTTCCTTGTA------------T-CTACATGTA--T--TTTTCACATACACC---AAAT------ATCAGAAGGAA--AAATA----------------------AATTTGAATTGTTATACAACTTTCAGCAACGGATCTCTTGGCTCTCGCATCGATGAAGAACGCAGCGAAATGCGATAAGTAATGTGAATTGCAGAATTCAGTGAATCATCGAATCTTTGAACGCATCTTGCGCTCCTTGG-TATTCTGAGGAGCATGCCTGTTTGAGTGTCATTTTA--ATATCTCAA-CCACATGCA---------------ATGTGGCTTGGACTTGGAGGAA-T----GTGCAGGCTTT----GACT---TCTCGTAG-TCTGCTCCTCTGAAAAATATAAGTGGT-------------ACCTATATTG-G-AACTCTGGC-TAGGTGTGATA---CAT-ATCTGCATCTAATCGAG-G--TTA------------CCTA-----TGGTT-ATGCT----GCTGATT--------ATTATGA-------CTTTGA----TAAACTGACCTCAAATC???????????????????????????????TTAAGCATATCAATAAGCGGAGGAAAAGAAACTAACAAGGATTCCCTTAGTAACTGCGAGTGAAGAGGGAAAAGCTCAAATTTGTAAT-CTGGCA---GCC-TTT-GGCCGTCCGAGTTGTAATCTAGAGAAGTGC-TACCTGCGCTGGA--CCATGTACAAGTCTCCTGGAATGGAGCATCATAGAGGGTGAGAATCCCGTCTTTGACATGGAC--TGCCAGAGCTTTATAGGTGCGCTCTCAAAGAGTCGAGTTGTTTGGGAATGCAGCTCAAAATGGGTGGTAAATGCCATCTAAAGCTAAATATTGGCGAGAGACCGATAGCGAACAAGTACCGTGAGGGAAAGATGAAAAGAACTTTGGAAAGAGAGTTAAACAGTACGTGAAATTGCTGAAAGGRAAACGCTTGAAGTCAGTCGCATC-AGTTGGAAATCAACC-TC--GCTTTTGCTCGGTGTACTTTCC---GTC-TGATGGGTCAGCATCAATTTTGATCGCTGGATAAA-GTTC-TTGGGAACGTGGCATC-TT-----TGGATGTGTTATAGCCCTTGG-ACATATACAGTGGTTGGGATTGAGGAACTCAGCAC--GCC-------GCAA-GGC----TGGGG---GCT-TGTCC-CACAA----CACGTGCTTAGGAT-GCTGGCA-TAATGGCTTTAATCGACCCGTCTTGAAACACGGACCAAGGAGTCTAACATGCTTGCGAGTGTTTGAGTGG--AAAACTCATGCGCGTAATGAAAGTG-A--TAGTTGAGATCCCCGTC-----------AT-GGGGAGCATCGATGCCCAGACCAGACCTT-TTGTGACGGATCTGC-GGTAGAGCATGTATGTTGGGACCCGAAAGATGGTGAACTATGCCTGAATAGGGTGAAGCCAGAGGAAACTCTGGTGGAGGCTCGTAGCGATTCTGACGTGCAAATCGATCGTCAAATTTGGGTATAGGGGCGAAAGACTAATCGAACCATCTAGTAGCTGGTTCCTGCCGAAGTTTCCCTCA????????????????????????????????????????????????????????????????????????????????????????????????????????????????????????????????????????????????????????????????????????????????????????????????????????????????????????????????????????????????????????????????????????????????????????????????????????????????????????????????????????????????????????????????????????????????????????????????????????????????????????????????????????????????????????????????????????????????????????????????????????????????????????????????????????????????????????????????????????????????????????????????????????????????????????????????????????????????????????????????????????????????????????????????????????????????????????????????????????????????????????????????????????????????????????????????????????????????????????????????????????????????????????????????????????????????????????????????????????????????????????????????????????????????????????????????????????????????????????????????????????????????????????????????????????????????????????????????????????????????????????????????????????????????????????????????????????????????????????????????????????????????????????????????????????????????????????????????????
>Inosperma_maximum_PBM2222
??????????????????????????????????????????????????????????????????????????????????????????????????????????????????????????????????????????????????????????????????????????????????????????????????????????????????????????????????????????????????????????????????????????????????????????????????????????????????????????????????????????????????????????????????????????????????????????????????????????????????????????????????????????????????????????????????????????????????????????????????????????????????????????????????????????????????????????????????????????????????????????????????????????????????????????????????????????????????????????????????????????????????????????????????????????????????????????????????????????????????????????????????????????????????????????????????????????????????????????????????????????????????????????????????????????????????????????????????????????????????TTAAGCATATCAATAAGCGGAGGAAAAGAAACTAACAAGGATTCCCTTAGTAACTGCGAGTGAAGAGGGAAAAGCTCAAATTTGTAAT-CTGGCA---GCC-TTT-GGCCGTCCGAGTTGTAATCTAGAGAAGTGC-TACCTGCGCTGGA--CCATGTACAAGTCTCCTGGAATGGAGCATCATAGAGGGTGAGAATCCTGTCTTTGACATGGAC--TGCCAGAGCTTTATAGGTGCGCTCTCAAAGAGTCGAGTTGTTTGGGAATGCAGCTCAAAATGGGTGGTAAATGCCATCTAAAGCTAAATATTGGCGAGAGACCGATAGCGAACAAGTACCGTGAGGGAAAGATGAAAAGAACTTTGGAAAGAGAGTTAAACAGTACGTGAAATTGCTGAAAGGGAAACGCTTGAAGTCAGTCGCATC-AGTTGGAAATCAACC-TC--GCTTTTGCTCGGTGTACTTTCC---GTC-TGATGGGTCAGCATCAATTTTGATCGCTGGATAAA-GTTC-TTGGGAACGTGGCATC-TT-----TGGATGTGTTATAGCCCTTGG-ACATATACAGTGGTTGGGATTGAGGAACTCAGCAC--GCC-------GCAA-GGC----TGGGG---GCT-TGTCC-CACAA----CACGTGCTTAGGAT-GCTGGCA-TAATGGCTTTAATCGACCCGTCTTGAAACACGGACCAAGGAGTCTAACATGCTTGCGAGTGTTTGAGTGG--AAAACTCATGCGCGTAATGAAAGTG-A--TAGTTGAGATCCCCGTC-----------AT-GGGGAGCATCGATGCCCAGACCAGACCTT-TTGTGACGGATCTGC-GGTAGAGCATGTATGTTGGGACCCGAAAGATGGTGAACTATGCCTGAATAGGGTGAAGCCAGAGGAAACTCTGGTGGAGGCTCGTAGCGATTCTGACGTGCAAATCGATCGTCAAATTTGGGTATAGGGGCGAAAGACTAATCGAACCATCTAGTAGCTGGTTCCTGCCGAAGTTTCCCTCAGGATAGCAGAAACTCG---TATCAGATTTATGTGGTAAAGCGAATGATTAGAGGCCTTGGGGTTGAAACAACCTTAACCTATTCTCAAACTTTAAATATGTAAGAACAAGCCGTCTCTTGA--TTGGACTGCTT-GGCGATTGAGAGTTTCTAGTGGGCCATTTTTGGTAAGCAGAACTGGCGATGC-GGGATGAACCGAACGTGAGGTTAAGGTGCCGGAATTCACGCTCATCAGACACCACAAAAGGTGTTAGTTCATCTAGACAGCAGGACGGTGGCCATGGAAGTCGGAATCCGCTAAGGAGTGTGTAACAACTCACCTGCCGAATGAACTAGCCCTGAAAATGGATGGCGC----TTAAG-CG---TGATACCCATACCTCA-CCATCAGT-GTTGAAG-TGACGCGCTGA-TGAGTAGGCAGGCGTGGAGGTCAGTGAAGAAGCCTAG??????????????????????????????????????????????????????????????????????????????????????????????????????????????????????????????????????????????????????????????????????????????????????????????????????????????????????????????????????????????????????????????????????????????????????????????????????????????????????????????????????????????????????????????????????????????????????????????????????????????????????????????????????????????????????????????????????????????????????????????????????????????????????????????????????????????????????????????????????????????????????????????????????????????????????????????????????????????????????????????????????????????????????????????????????????????????????????????????????????????????????????????
>Inosperma_misakaense_PC96234
AACAAGGTTTCCGTAGGTGAACCTGCGGAAGGATCATTATTGAAGA----TT---TATTA-----TCAGGTTGTTGCTGGTCTCTCA---ATGAGACACTTGTGCACACT------TGTTAT-TCTTCATTTT--CCCATAAT-TTTGTGCATTATTT--GTGTGG---------ATGAAAAT-TGT---TTRTCTGGAA----TTT---------TTTCCAGGTG---TCTGGAGGACTGCTTTGCAAAGTT--------GACTATTTGT-GAGGCTTTCCTTGCTAAT--ATTTGAAT-CTGCATGTC-----TTTTAATATACACC--AGTAAAT--TATCTGAAGGTTG--------------------AAGATTTAATTATAAAATTGTTATACAACTTTCAGCAACGGATCTCTTGGCTCTCGCATCGATGAAGAACGCAGCGAAATGCGATAAGTAATGTGAATTGCAGAATTCAGTGAATCATCGAATCTTTGAACGCAACTTGCGCTCCTTGG-TATTCTGAGGAGCATATCTGTTTGAGTGTCA--TTA--CTATCTCAA-CCATATCCATTTATTTCAAGTGGGGTGTGGCTTGGAATTGGAGGAT-TGAATTTGCTGGCAAAT---AACT---TTTGTTAG-TCAGCTCCTCTGAAATGTATAAGCGGT-------------GCCCATGTT----ACCCTTTGT-TAGATGTGATA----AATATCTGCATCTGTGAAGG-GGAGCGGGAATTACAATTCTAA----TGGGTT-ATGCT----GCTATTA--------TCATGAC-------TTTGAT----AAACTTGGCCTCAAATCAGATAGGATCACCCGCTGAACTTAAGCATATTTAAGCATATCAATAAGCGGAGGAAAAGAAACTAACTAGGATTCCCTTAGTAACTGCGAGTGAAGAGGGAAAAGCTCAAATTTGTAAT-CTGGCA---GGC-CTT-GACTGTCCGAGTTGTAATCTAGAGAAGTGC-TACCTGCACTGGA--CCATGTACAAGTCTTCTGGAATGGAGCATCATAGAGGGTGAGAATCCCGTCTTTGACATGGAC--TGCCAGAGCTCTATAGGTGTGCTCTCAAAGAGTCGAGTTGTTTGGGAATGCAGCTCAAAATGGGTGGTAAATGCCATCTAAAGCTAAATATTGGCGAGAGACCGATAGCGAACAAGTACCGTGAGGGAAAGATGAAAAGAACTTTGGAAAGAGAGTTAAACAGTACGTGAAATTGCTGAAAGGGAAACGCTTGAAGTCAGTCATATC-AGTTGGAAATCAACC-TT--GCTTTTGCTGGGTGTACTTTCT---GTC-TGATAGGTCAGCATCAATTTTGATTGCTGGAAAAA-GTTC-TTGGGAATGTGGCATCTTT-----TGGATGTGTTATAGCCCTTGG-ACATATACAGTGGTCGAGATTGAGGAACTCAGCAC--GCC-------ATAA-GGT----TGGGC-------TTGTC-CACAAA---TACGTGCTTAGGAT-GCTGGCATTAATGGCTTTAATCGACCCGTCTTGAAACACGGACCAAGGAGTCTAACATGCCTGCAAGTGTTTGAGTGG--AAAACTCATGCGCGTAATGAAAGTG-A--TAGTTGAGATCCCTTTT-----------NN-GGGGAGCATCGATGCCCAGACCAGACCTT-TTGTGACGGATCTGC-GGTAGAGCATGTATGTTGGGACCCGAAAGATGGTGAACTATGCCTGAATAGGGTGAAGCCAGAGGAAACTCTGGTGGAGGCTCGTAGCGATTCTGACGTGCAAATCGATCGTCAAATTTGGGTATAGGGGCGAAAGACTAATCGAACCATCTAGTAGCTGGTTCCTGCCGAAGTTTCCCTCAGGATAGCAGAAACTCA---TATCAGATTTATGTGGTAAAGCGAATGATTAGAGGCCTTGGGGTTGAAACAACCTTAACCTATTCTCAAACTTTAAATATGTAAGAACAAGCTGTCTCTTGA-TTTGGACTGCTT-GGTGATTGAGAGTTTCTAGTGGGCCATTTTTGGTAAGCAGAACTGGCGATGC-GGGATGAACCGAACGTGAGGTTAAGGTGCCGGAATTTACACTCATCAGACACCACAAAAGGTGTTAGTTCATCTAGACAGCAGGACGGTGGCCATGGAAGTCGGAATCCGCTAAGGAGTGTGTAACAACTCACCTGCCGAATGAACTAGCCCTGAAAATGGATGGCGC----TTAAG-TG---TGATACCCATACCTCA-CCATCAGT-GTTGAAG-TGATGCACTGA-TGAGTAGGCAGGCGTGGAGGTCAGTGAAGAAGCCTAGGCAGTGATG????????????????????????????CCTGCTGAGACTCCCGAAGGTCAAGCCTGCGGACTTGTGAAGAATTTGGCATTGATGGCTTGTATCTCTGTGGGTTCATTTTCCGGGCCCGTTATTGAGTTCTTGGAAGAGTGGGGTCTGGAATCGTTGGAAGAGAATGCACACTCGTCAACGCCTTTCACTAAGGTGTTTGTTAATGGTGTATGGATTGGYGTACACCGTGATGCGGCTAACCTTGTGAAGACTTTGAAGCGATTGAGGAGAAGAGACGACATTAGTACAGAGATTTCGGTTGTCAGGGATATTCGAGAAAGAGAAATGAGAGTCTACACGGATGCAGGTAGAGTTTGTAGGCCGCTGTTTATTGTGGAAGATCAACAGCTGGTTTTGCAAAAGAAACACATCAGGTGGCTAAATACCGGTGTTGACGATGAAGGGCAGGAGTTCAAGTGGGAGCAGATGATCAAGGGTGGCATTATCGAGTTACTTGACTCGGAAGAGGAAGAAACTGTTATGATCTCGATGACACCCGAAGACCTGGARAATTCGCGGTTGCAACAGAGAGGTATTGACCCTCACGCCAATGATGGCGAGTTCGACCCTGCTGCTCGCTTGAAGGCTGGAACTCATGCACATACTTGGACACATTGCGAGATCCATCCAAGTATGATTCTTGGCATCTGTGCCAGTATYATTCCATTCCCCGACCATAACCAGG
>Inosperma_monastichum_SMNS_STU_F_0901533
AACAAGGTTTCCGTAGGTGAACCTGCGGAAGGATCATTACTGAAAG---AATT-TGACAA------TGAGTTGTCGCTGGTC------------GTAGACCGTGCACGCT------CGTTGT-TCTTCATTCC--TCCATT-A-TTTGTGCATCACCC--GTGTGG---------ATCTTT------------------------------------------------GTT--AGGACTGCTTCGCAAAGTT--------GCTATTT-GT-GGGGCTTTCCTTGTAACC--CTTTCGAT-CCACATGTT--TTTTTTTCACACACACCAAAATGT------TTTAGAAGGAATAAAAAT----------------------AAAATGAATTGTTATACAACTTTCAGCAACGGATCTCTTGGCTCTCGCATCGATGAAGAACGCAGCGAAATGCGATAAGTAATGTGAATTGCAGAATTCAGTGAATCATCGAATCTTTGAACGCATCTTGCGCTCCTTGG-TATTCCGAGGAGCATGCCTGTTTGAGTGTCA--TTA--ACACCTCAA-CCGCTTCCATTTC-ATTT--TGGCATGCGGCTTGGACTTGGAGGGAAC----ATGCAGGCTCT----GACT---CCTTGCAG-TCTGCTCCTCTGAAAGATATAAGCGGT-------------ACCTATATTG-G-AACTTTGGC-TAGGTGTGATA---CACAATCTGCATCTAATCAAG-GC-CAG------------CCCA----TTGGTT-ATGCT----GCTGACA--------GTTGCCA-------CTTGAT----AAACTTGACCTCAAAT??????????????????????????????????????????????????????????????????????????????????????????????????????????????????????????????????????????????????????????????????????????????????????????????????????????????????????????????????????????????????????????????????????????????????????????????????????????????????????????????????????????????????????????????????????????????????????????????????????????????????????????????????????????????????????????????????????????????????????????????????????????????????????????????????????????????????????????????????????????????????????????????????????????????????????????????????????????????????????????????????????????????????????????????????????????????????????????????????????????????????????????????????????????????????????????????????????????????????????????????????????????????????????????????????????????????????????????????????????????????????????????????????????????????????????????????????????????????????????????????????????????????????????????????????????????????????????????????????????????????????????????????????????????????????????????????????????????????????????????????????????????????????????????????????????????????????????????????????????????????????????????????????????????????????????????????????????????????????????????????????????????????????????????????????????????????????????????????????????????????????????????????????????????????????????????????????????????????????????????????????????????????????????????????????????????????????????????????????????????????????????????????????????????????????????????????????????????????????????????????????????????????????????????????????????????????????????????????????????????????????????????????????????????????????????????????????????????????????????????????????????????????????????????????????????????????????????????????????????????????????????????????????????????????????????????????????????????????????????????????????????????????????????????????????????????????????????????????????????????????????????????????????????????????????????????????????????????????????????????????????????????????????????????????????????????????????????????????????????????????????????????????????????????????????????????????????????????????????????????????????????????
>Inosperma_mucidiolens_DG1824
???????????????????????????????????????CTGAAGT----AT---CATAA------TGGGTTGTTGCTGGTC----------------TTCGTGCACACT------CGTTAT-TCTTCATTTC--TCCATT-C-TTTGTGCATCACTC--GTGTGG---------ATCTT-----------TGTCT-GAG---ATAT---------ATTTCAGACG---ATT--GGGACTGCTTTGCAAAGTT--------ACTATTT-GT-GGGGCTTTCCCTGTATCT--------AT-CTACATGT------TTTTCACATACACA--------CCATGTTTAGAAGGAA---AATA----------------------AAGTTGAATTTTTATACAACTTTCAGCAACGGATCTCTTGGCTCTCGCATCGATGAAGAACGCAGCGAAATGCGATAAGTAATGTGAATTGCAGAATTCAGTGAATCATCGAATCTTTGAACGCATCTTGCGCTCCTTGG-TATTCTGAGGAGCATGCCTGTTTGAGTGTCA--TTA--ATATCTCAA-CCACATCCATTTT-ATTT--TGGCATGTGGCTTGGACTTGGAGGGA-T----GTGCAGGCTAC------------AAGAGAG-TCTGCTCCTCTGAAAAATATAAGCGGT-------------ACCTATATTG-G-AACTTTGGC-TAGGTGTGATA---CAT-ATCTGCATCTAATTGAT--------------------CCA-AGTAAGGTC-ATACT----GCTAATT--------ATTACAA-------CTTGAT----AAAC??????????????????????????????????????????????????????????????????????????????????GGATTCCCCTAGTAACTGCGAGTGAAGAGGGAAAAGCTCAAATTTGTAAT-CTGGCG---GTC-TTC-GACTGTCCGAGTTGTAATCTAGAGAAGTGC-TACCTGCGCTGGA--CCATGTACAAGTCTCCTGGAATGGAGCATCATAGAGGGTGAGAATCCCGTCTTTGACATGGAC--TGCCAGAGCT-TATAGGTGTGCTCTCAAAGAGTCGAGTTGTTTGGGAATGCAGCTCAAAATGGGTGGTAAATGCCATCTAAAGCTAAATATTGGCGAGAGACCGATAGCGAACAAGTACCGTGAGGGAAAGATGAAAAGAACTTTGGAAAGAGAGTTAAACAGTACGTGAAATTGCTGAAAGGGAAACGCTTGAAGTCAGTCGCATC-AGTTGGAAATCAACC-TT--GCTTTTGCTGGGCGTACTTTCT---GTC-TGATGGGTCAGCATCAATTTTGATTGCTGGATAAA-GTTC-TCGGGAATGTGGCATC-TT-----TGGATGTGTTATAGCCCTTGG-ACATATACAGTGGTTGGGATTGAGGAACTCAGCAC--GCC-------GAAA-GGC----TGGG------C-TTGTC-TACAC----TACGTGCTTAGGAT-GCTGGCA-TAATGGCTTTAATCGACCCGTCTTGAAACACGGACCAAGGAGTCTAACATACTTGCAAGTGTTTGAGTGG--AAAACTCATGCGCGTAATGAAAGTG-A--TAGTTGAGATCCCTGTC-----------AT-GGGGAGCATCGATGCCCAGACCAGATCTT-TTGTGACGGATCTGC-GGTAGAGCATGTATGTTGGGACCCGAAAGATGGTGAACTATGCCTGAATAGGGTGAAGCCAGAGGAAACTCTGGTGGAGGCTCGTAGCGATTCTGACGTGCAAATCGATCGTCAAATTTGGGTATAGGGGCGAAAGACTAATCGAACCATCTAGTAGCTGGTTCCTGCCGA???????????????????????????????????????????????????????????????????????????????????????????????????????????????????????????????????????????????????????????????????????????????????????????????????????????????????????????????????????????????????????????????????????????????????????????????????????????????????????????????????????????????????????????????????????????????????????????????????????????????????????????????????????????????????????????????????????????????????????????????????????????????????????????????????????????????????????????????????????????????????????????????????????????????????????????????????????????????????????????????????????????????????????????????????????????????????????????????????????????????????????????????????????????????????????????????????????????????????????????????????????????????????????????????????????????????????????????????????????????????????????????????????????????????????????????????????????????????????????????????????????????????????????????????????????????????????????????????????????????????????????????????????????????????????????????????????????????????????????????????????????????????????????????????????????????????????????????????????????????????
>Inosperma_muscarium_FYG6091
??????????????????????????????????????????????????????????????????????TTGTTGCTGGCCTTTACCAT---GGGCAATTGTGCACGCT------TGTTAT-TTCTCATTTT--CACATCC--TTTGTGCATCTTCT----GTAG---------ATTTGG------------------------------------------------TTT--AGGACTGCTTAGCAGGAGT----TTGATTTCTCTTGC--AGGCTTTCCTTATTA----TTTCAGAT-CTATGT--------TTTTTAAATACTCC--AGTTG----TAATTGAAGGAAA--ATTGAATGGCACGTT-----TGTGT-CTTTAATAATGCATATACAACTTTCAGCAACGGATCTCTTGGCTCTCGCATCGATGAAGAACGCAGCGAAATGCGATAAGTAATGTGAATTGCAGAATTCAGTGAATCATCGAATCTTTGAACGCATCTTGCGCTCCTTGG-TATTCCGAGGAGCATGCCTGTTTGAGTGTCA--TTATTATATCTCAA-CCATCTCTATTT-------ATTGGATGTGGCTTGGATCTGGGACTG-------TGCAGGCCTT-------------TATTGG-TCTGCTCTCCTAAAATGAAGAGGGTGA------------TTTTAGTGTTG-A-ACCCTACAT-TAGATGTGATA---ACTATTTTGCATCTGTTCTGT-AGA---------------------------GT-CTGCA---------------------------------TAATCT----AAACTTGACCTCAAATCAGGTAGGACTACCCGCTGAACTTAAGCATAT??????????????????????????????????????GGATTCCCATAGTAACTGCGAGTGAAGTGGGAAAAGCTCAAATTTGTAAT-CTGGCA---GTC-CTT-GGCTGTCCGAGTTGTAATCTAGAGAAGTGCTTACCTGTGCTGGA--CCATGTACAAGTCTCCTGGAATGGAGCATCATAGAGGGTGAGAATCCCGTCTTTGACATGGAC--CACCAGTGCTTC-TAGGTGTGCTCTCAAAGAGTCGAGTTGTTTGGGAATGCAGCTCAAAATGGGTGGTAAATGCCATCTAAAGCTAAATATTGGCGAGAGACCGATAGCGAACAAGTACCGTGAGGGAAAGATGAAAAGAACTTTGGAAAGAGAGTTAAACAGTACGTGAAATTGCTGAAAGGGAAACGCTTGAAGTCAGTCACATT-GGTTGGAAATCAACC-TT--GCTTTTGCTTGGTGTACTTTCC---ATC-TGATGGGTCAGCATCAATTTTGGTTGCTGGATAAA-GTTC-TTGGGAATGTGGCATC-TT-----TGGATGTGTTATAGCCCTTGG-ATGCATACAGCAGCTGAGATTGAGGAACTCAGCAT--GCC-------GCAA-GGC----TGGGC-----T-TTGTC-CACAT----AACGTGCTTAGGAT-GCTGGCA-TAATGGCTTTAATCGACCCGTCTTGAAACACGGACCAAGGAGTCTAACATACCTGCGAGTGTTTGGGTGG--AAAACCCATGCGCGTAATGAAAGTG-A--TGGTTGAGATCCCTGTC-----------GT-GGGGAGCATCGACGCCCAGACCGGACCTT-TTGTGATGGATCTGC-GGTAGAGCATGTATGTTGGGACCCGAAAGATGGTGAACTATGCCTGAATAGGGTGAAGCCAGAGGAAACTCTGGTGGAGGCTCGTAGCGATTCTGACGTGCAAATCGATCGTCAAATTTGGGTATAGGGGCGAAAGACTAATCGAACCATCTAGTAGCTGGTTCCTGCCGAAGTTTCCCTCAGGATAGCAGAAACTCG---TATCAGATTTATGTGGTAAAGCGAATGATTAGAGGCCTTGGGGTTGAAACAACCTTAACCTATTCTCAAACTTTAAATATGTAAGAACAAGCTGTCTCTTGA--TTGGACTGCTT-GGCGATTGAGAGTTTCTAGTGGGCCATTTTTGGTAAGCAGAACTGGCGATGC-GGGATGAACCGAACGTGAGGTTAAGGTGCCGGAATTCACGCTCATCAGACACCACAAAAGGTGTTAGTTCATCTAGACAGCAGGACGGTGGCCATGGAAGTCGGAATCCGCTAAGGAGTGTGTAACAACTCACCTGCCGAATGAACTAGCCCTGAAAATGGATGGCGC----TTAAG-CG---TGATACCCATACCTCA-CCGTCAGT-GTTGAAG-TGACGCACTGA-CGAGTAGGCAGGCGTGGAGGTCAGTGAAGAAGCCTA?????????????????????????????????????????GCCGAGACTCCTGAAGGTCAAGCTTGCGGTCTTGTGAAGAATTTAGCATTAATGGCCTGTATCTCGGTCGGTTCGTTTTCCGGGCCTGTCATCGAGTTCTTAGAAGAGTGGGGACTGGAGTCTTTGGAAGAGAACGCACATTCATCAACGTCGTTCACCAAGGTGTTTGTTAATGGTGTTTGGATCGGTGTCCATCGTGACGCGGCTAACCTCGTGAAGACCCTGAAGAGGTTAAGGAGAAGAGACGACATTAGTACGGAGATTTCTGTTGTCAGAGATATTCGGGAAAGGGAAATGCGGGTATATACTGATGCGGGTCGGGTTTGCAGGCCGCTATTCATCGTGGAAGATCAACAGTTAATCTTGCAAAAGAAACATATCAGGTGGCTAAATAATGGGGCTGACGATGAAGGGCAAGAGTTCAAGTGGGAACAGTTGATCAAGGGCGGTATCATCGAGCTTCTCGACTCTGAAGAGGAGGAGACAGTCATGATCTCGATGACGCCCGAAGACCTGGAGAATTCCCGGTTGCAACAGAGGGGCATTGACCCTCACGCAAACGATGGCGAGTTCGACCCTGCTGCACGTTTGAAGGCTGGAACTCACGCACATACTTGGACACATTGTGAGATTCATCCGAGTATGATTCTTGGCATTTGTGCCAGTATCATCCCATTCCCCGACCATAACCAGG
>Inosperma_mutatum_PBM2953
AACAAGGTTTCCGTAGGTGAACCTGCGGAAGGATCATTACTGAAGT----AT---CATGA------CGAGTTGTTGCTGTT-----------------ATCGTGCACRCT------TGTTAT-TCTTCATTTC--TCCATA-ATTTTGTGCATCACTT--GTGTGG---------ATCTT-----------TGTTC-GAG----TTC---------ATCTCGGACG---ATT--GGGACTGCTTTGCAAAGTT--------GCTATTTTGT-GGGGCTTTCCTTGTA------------T-CTACATGTT-----TTTTCACATACACCTGATAAT------ATAAGAAGGAA--ATAAA----------------------ATTTTGAATTGTTATACAACTTTCAGCAACGGATCTCTTGGCTCTCGCATCGATGAAGAACGCAGCGAAATGCGATAAGTAATGTGAATTGCAGAATTCAGTGAATCATCGAATCTTTGAACGCATCTTGCGCTCCTTGG-TATTCCGAGGAGCATGCCTGTTTGAGTGTCATTTTA--ATATCTCAA-CCACATCCATTTT-ATTT--TGGCATGTGGCTTGGACTTGGAGGAATT----GTGCAGGCTCC----GACT---TCTCGTAG-TCTGCTCCTCTGAAAAACATGAGCGGT-------------ACCTATATTG-G-AACTCTGGCTTAGGTGTGATA---CAT-ATCTGCATCTAATAGAG-G--TTG------------CCTG----TTGGTT-ATGCT----GCTGATT--------ATTATGGA------CTTTGA----TAAACTGACCTCAAATC???????????????????????????????TTAAGCATATCAATAAGCGGAGGAAAAGAAACTAACAAGGATTCCCTTAGTAACTGCGAGTGAAGAGGGAAAAGCTCAAATTTGTAAT-CTGGCG---GTC-TTT-GGCCGTCCGAGTTGTAATCTAGAGAAGTGC-TACCTGCGCTGGA--CCATGTACAAGTCTCCTGGAATGGAGCATCATAGAGGGTGAGAATCCCGTCTTTGACATGGGC--TGCCAGAGCT-TATAGGTGYGCTCTCAAAGAGTCGAGTTGTTTGGGAATGCAGCTCAAAATGGGTGGTAAATGCCATCTAAAGCTAAATATTGGCGAGAGACCGATAGCGAACAAGTACCGTGAGGGAAAGATGAAAAGAACTTTGGAAAGAGAGTTAAACAGTACGTGAAATTGCTGAAAGGGAAACGCTTGAAGTCAGTCGCATC-AGTTGGAAATCAACC-TC--GCTTTTGCTGGGTGTACTTTCT---GTC-TGATGGGTCAGCATCAATTTTGATCGCCAGATAAA-GTTC-TTGGGAATGTGGCATC-TC-----TGGATGTGTTATAGCCCTTGG-ACATATATGGTGGTTGGGATTGAGGAACTCAGCAC--GCC-------GCAA-GGC----TGGGG-----C-TTGTC-CACAAT---TACGTGCTTAGGAT-GCTGGCA-TAATGGCTTTAATCGACCCGTCTTGAAACACGGACCAAGGAGTCTAACATGCTTGCGAGTGTTTGAGTGG--AAAACTCATGCGCGTAATGAAAGTG-A--TAGTTGAGATCCCCGTC-----------AT-GGGGAGCATCGATGCCCAGACCAGACCTT-TTGTGACGGATCTGC-GGTAGAGCATGTATGTTGGGACCCGAAAGATGGTGAACTATGCCTGAATAGGGTGAAGCCAGAGGAAACTCTGGTGGAGGCTCGTAGCGATTCTGACGTGCAAATCGATCGTCAAATTTGGGTATAGGGGCGAAAGACTAATCGAACCATCTAGTAGCTGGTTCCTGCCGAAGTTTCCCTCAGGATAGCAGAAACTCR---TATCAGATTTATGTGGTAAAGCGAATGATTAGAGGCCTTGGGGTTGAAACAACCTTAACCTATTCTCAAACTTTAAATATGTAAGAACAAGCTGTCTCTTGA--TTGGACTGCTT-GGCGATTGAGAGTTTCTAGTGGGCCATTTTTGGTAAGCAGAACTGGCGATGC-GGGATGAACCGAACGTGAGGTTAAGGTGCCGGAATTCACGCTCATCAGACACCACAAAAGGTGTTAGTTCATCTAGACAGCAGGACGGTGGCCATGGAAGTCGGAATCCGCTAAGGAGTGTGTAACAACTCACCTGCCGAATGAACTAGCCCTGAAAATGGATGGCGC----TTAAG-CG---TGATACCCATACCTCA-CCATCAGT-GTTGAAG-TGACGCACTGA-TGAGTAGGCAGGCGTGGAGGTCAGTGAAGAAGCCTAGGCAGTGATGCTGGGTGAAACGGCCTCTAGTGCAG???CCCGCTGAGACCCCAGAAGGTCAAGCTTGTGGTCTTGTGAAGAATTTGGCGTTGATGGCCTGCATCTCTGTTGGTTCATTTTCCGGGCCTGTCATCGAGTTCTTGGAAGAGTGGGGTCTGGAATCGTTGGAAGAGAATGCACATTCATCAACGCCGTTCACCAAGGTGTTTGTGAATGGCGTTTGGATTGGTGTACACCGCGATGCAGCTAACCTTGTGAAGACTTTGAAGAGATTGAGGAGAAGGGACGACATTAGTACGGAGATTTCGGTTGTCAGAGATATTCGAGAGAGAGAAATGAGGGTATACACGGATGCAGGTCGAGTTTGCAGGCCACTATTCATTGTGGAGGATCAACAGCTGGTTTTGCAAAAAAAACACGTCAGGTGGCTTAATAACGGGGTTGATGAGGAAGGGCAGGAGTTCAAGTGGGARCAGATGATCAAGGGTGGTATCATCGAGTTACTTGACTCTGAAGAGGAGGAAACGGTCATGATCTCGATGACACCTGAAGACCTGGAGAATTCGCGGTTGCAACAAAGAGGGATTGATCCCCACGCAAATGACGGCGAATTCGATCCTGCTGCTCGTTTGAAGGCTGGGACTCATGCACATACTTGGACACATTGCGAAATTCATCCAAGCATGATTCTTGGCATCTGCGCCAGCATCATTCCATTCCCCGACCATAACCAGG
>Inosperma_neobrunnescens_PBM2452
??????????????????????????????????????????????????????????????????????????????????????????????????????????????????????????????????????????????????????????????????????????????????????????????????????????????????????????????????????????????????????????????????????????????????????????????????????????????????????????????????????????????????????????????????????????????????????????????????????????????????????????????????????????????????????????????????????????????????????????????????????????????????????????????????????????????????????????????????????????????????????????????????????????????????????????????????????????????????????????????????????????????????????????????????????????????????????????????????????????????????????????????????????????????????????????????????????????????????????????????????????????????????????????????????????????????????????????????????????????????????TTAAGCATATCAATAAGCGGAGGAAAAGAAACTAACCAGGATTCCCTTAGTAACTGCGAGTGAAGTGGGAAGAGCTCAAATTTGTAAT-CTGGCA---GCTATTC-GGCTGTCCGAGTTGTAATCTAAAGAAGTGC-TACCTGTGCTGGA--CCATGTACAAGTCTTCTGGAATGGAGCATCATAGAGGGTGAGAATCCCGTCTTTGACATGGAC--TGCCAGTGCTCAATAGGTGYGCTCTCAAAGAGTCGAGTTGTTTGGGAATGCAGCTCAAAATGGGTGGTAAATGCCATCTAAAGCTAAATATTGGCGAGAGACCGATAGCGAACAAGTACCGTGAGGGAAAGATGAAAAGAACTTTGGAAAGAGAGTTAAACAGTACGTGAAATTGCTGAAAGGGAAACGCTTGAAGTCAGTCGCGTY-GGTTGGAAATCAACC-TT--GCTTTTGCTGGGTGTACTTTCT---GTC-CRATGGGTCAGCATCAATTTTGGCTGCTGGATAAA-GTTCTTTGGGAATGTGGCATC-CT-----CGGATGTGTTATAGCCCTTGGGACATATGCAGCTGCTGGGATTGAGGAACTCAGCAC--GCC-------TTTTTGGC----TGGGC-------TTGTC-CACACA---AACGTGCTTAGGAT-GCTGGCR-TAATGGCTTTAATCGACCCGTCTTGAAACACGGACCAAGGAGTCTAACATGCCTGCGAGTGTTTGAGTGG--AAAACTCATGCGCGCAATGAAAGTG-A--TAGTTGAGATCCCTGTC-----------AT-GGGGAGCATCGATGCCCAGACCAGACCTT-TTGTGACGGATCTGC-GGTAGAGCAGGCATGTTGGGACCCGAAAGATGGTGAACTATGCCTGAATAGGGTGAAGCCAGAGGAAACTCTGGTGGAGGCTCGTAGCGATTCTGACGTGCAAATCGATCGTCAAATTTGGGTATAGGGGCGAAAGACTAATCGAACCATCTAGTAGCTGGTTCCTGCCGAAGTTTCCCTCAGGATAGCAGAAACTCG---TATCAGATTTATGTGGTAAAGCGAATGATTAGAGGCCTTGGGGTTGAAACAACCTTAACCTATTCTCAAACTTTAAATATGTAAGAACAGGCCGTCTCTTGA--TTGGACTGCCT-GGCGATTGAGAGTTTCTAGTGGGCCATTTTTGGTAAGCAGAACTGGCGATGC-GGGATGAACCGAACGTGAGGTTAAGGTGCCGGAATTCACGCTCATCAGACACCACAAAAGGTGTTAGTTCATCTAGACAGCAGGACGGTGGCCATGGAAGTCGGAATCCGCTAAGGAGTGTGTAACAACTCACCTGCCGAATGAACTAGCCCTGAAAATGGATGGCGC----TTAAG-CG---TGATACCCATACCTCA-CCGTCGGC-GTTGAAG-TGACGCGCCGA-CGAGTAGGCAGGCGTGGAGGTCAGTGAAGAAGCCT????????????????????????????????????????????????????????????????????????????????????????????????????????????????????????????????????????????????????????????????????????????????????????????????????????????????????????????????????????????????????????????????????????????????????????????????????????????????????????????????????????????????????????????????????????????????????????????????????????????????????????????????????????????????????????????????????????????????????????????????????????????????????????????????????????????????????????????????????????????????????????????????????????????????????????????????????????????????????????????????????????????????????????????????????????????????????????????????????????????????????????????????
>Inosperma_neobrunnescens_var__leucothelotum_SAT0427406
AACAAGGTTTCCGTAGGTGAACCTGCGGAAGGATCATTATCGAAAT----GC--CCACCA-----CAGAGCTGTCGCTGGCCTT------------TGGCTGTGCACGCT-----TTGTCGT-TCTTCATTTC--TCCATCTACTTTGTGCACTCGCTTGCCATGG---------ATATCAT---------TGTCT-GAGGGGGTTT---------CCTTGGATCC---ATT--AGGACTGCTTTGCAAAA---------------TTTGT--GGGCTTTCCTTGTTATT---------T-CCATGTCT----T-TCTTCACATACCCCCAGTTGTAACCAATTCTGAAGGAA-----------------------------ATAGATGCATATAATACAACTTTCAGCAACGGATCTCTTGGCTCTCGCATCGATGAAGAACGCAGCGAAATGCGATAAGTAATGTGAATTGCAGAATTCAGTGAATCATCGAATCTTTGAACGCATCTTGCGCTCCTCGG-TATTCCAAGGAGCATGCCTGTTTGAGTGTCA--TCA--ATATCTCAA-CTACACCAATTTA-----TGATTGGTGTGGCTTGGATCTGGGGGTT-T----ATGCAGGCTCC----AG-----CTTTGTGG-TCTGCTCCCCTGAAATGCATGAGTGGT------------C-----------G-ACCCTCCGT-TAGGTGTGATA---AATTATCTGCATCTGATGGAA-AGG---------------------------TC-ATGGCT---GCCGTAT------CTCATTGGA-------GTTGAT----AAACTTGACCTCAAATCAGGTAGGACCACCCGCTGAACTTA???????TTAAGCATATCAATAAGCGGAGGAAGAGAAACTAACCAGGATTCCCTTAGTAACTGCGAGTGAAGTGGGAAGAGCTCAAATTTGTAAT-CTGGCA---GCCATTC-GGCCGTCCGAGTTGTAATCTAAAGAAGTGC-TACCTGTGCTGGA--CCATGTACAAGTCTTCTGGAATGGAGCATCATAGAGGGTGAGAATCCCGTCTTTGACATGGAC--TGCCAGTGCTCAATAGGTGCGCTCTCAAAGAGTCGAGTTGTTTGGGAATGCAGCTCAAAATGGGTGGTAAATGCCATCTAAAGCTAAATATTGGCGAGAGACCGATAGCGAACAAGTACCGTGAGGGAAAGATGAAAAGAACTTTGGAAAGAGAGTTAAACAGTACGTGAAATTGCTGAAAGGGAAACGCTTGAAGTCAGTCGCGTC-GGTCGGAAATCAACC-TT--GCTTTTGCTGGGTGTACTTTCC---GTC-YGATGGGTCAGCATCAATTTTGGCTGCTGGATAAA-GTTCTTTGGGAACGTGGCATC-CT-----CGGATGTGTTATAGCCCTCGGGACATATGCAGCTGCTGGGATTGAGGAACTCAGCAC--GCC-------TTTTTGGC----TGGGC-------TTGTC-CACACG---AACGTGCTTAGGAT-GCTGGCG-TAATGGCTTTAATCGACCCGTCTTGAAACACGGACCAAGGAGTCTAACATGCCTGCGAGTGTTTGAGTGG--AAAACTCATGCGCGCAATGAAAGTG-A--TAGTTGAGATCCCTGTC-----------AT-GGGGAGCATCGATGCCCAGACCAGACCTT-TTGYGACGGATCTGC-GGTAGAGCAGGCATGTTGGGACCCGAAAGATGGTGAACTATGCCTGAATAGGGTGAAGCCAGAGGAAACTCTGGTGGAGGCTCGTAGCGATTCTGACGTGCAAATCGATCGTCAAATTTGGGTATAGGGGCGAAAGACTAATCGAACCATCTAGTAGCTGGTTCCTGCCGAAGTTTCCCTCAGGATAGCAGAAACTCG---TATCAGATTTATGTGGTAAAGCGAATGATTAGAGGCCTTGGGGTTGAAACAACCTTAACCTATTCTCAAACTTTAAATATGTAAGAACAGGCTGTCTCTTGA--TTGGACTGCCT-GGCGATTGAGAGTTTCTAGTGGGCCATTTTTGGTAAGCAGAACTGGCGATGC-GGGATGAACCGAACGCGAGGTTAAGGTGCCGGAATTCACGCTCATCAGACACCACAAAAGGTGTTAGTTCATCTAGACAGCAGGACGGTGGCCATGGAAGTCGGAACCCGCTAAGGAGTGTGTAACAACTCACCTGCCGAATGAACTAGCCCTGAAAATGGATGGCGC----TTAAG-CG---TGATACCCATACCTCG-CCGTCGGC-GTTGAAG-TGACGCGCCGA-CGAGTAGGCAGGCGTGGAGGTCAGTGAAGAAGCCTTGGCAGCGATGCTGGGTGAAACGGCCTCTAGTGCAGATC?????????????????????????????????????????????????????????????????????????????????????????????????????????????????????????????????????????????????????????????????????????????????????????????????????????????????????????????????????????????????????????????????????????????????????????????????????????????????????????????????????????????????????????????????????????????????????????????????????????????????????????????????????????????????????????????????????????????????????????????????????????????????????????????????????????????????????????????????????????????????????????????????????????????????????????????????????????????????????????????????????????????????????????????????????????????????????????
>Inosperma_nivalellum_MHHNU31689
AACAAGGTTTCCGTAGGTGAACCTGCGGAAGGATCATTATTGAA-----TAA---CACAA------TAAGTTGTTGCTGGCCTTT--------AGGCAATCGTGCACGCT------TTTGTT-TTTTCATTTC--CCCATCTA-TTTGTGCACCACTT--GCGTGG---------ATCTTG------------------------------------------ACA---ATT--GGGACTGCTTTACAAATCT------------TTTTGT--GGGCTTTCCTTGTAATCT-TTTCAGATCCTACGTTT----CATTTACATATACACC--AGTGTAC--TATTCAGAAGGGA----------------------------AAATTGTAATACAAATACAACTTTCAGCAACGGATCTCTTGGCTCTCGCATCGATGAAGAACGCAGCGAAATGCGATAAGTAATGTGAATTGCAGAATTCAGTGAATCATCGAATCTTTGAACGCATCTTGCGCTCCTTGG-TATTCCGAGGAGCATGCCTGTTTGAGTGTCA--TTA--ATATCTCAA-CCATACTCATTTG----TTGGTGTGTGTGGCTTGGATTTGGGGTTT-TATTGGTGCAGGCTCT----GACT---TTTTGTAG-TCTGCTCCCCTGAAATACATAAGTGGT-------------ACTAG--------ACCCCCTGC-TAGGTGTGATA----CATATCTGCATCTAATTCAG-GGGGG---------------------TTGCTT-ATGCT----GCTGAAT-----------------GCCATCTTGAT----AAACTTGACCTCAAATCAGGTAGGACCACCCGCTGAACTTAAGCATATTTAAGCATATCAATAAGCGGAGGAAAAGAAACTAACAAGGATTCCCTTAGTAACTGCGAGTGAAGAGGGAAGAGCTCAAATTTGTAAT-CTGGCG---GTC-TTT-GGCTGTCCGAGTTGTAATCTAGAGAAGTGC-TACCTGTGCTGGA--CCGTGTACAAGTCTTCTGGAATGGAGCATCATAGAGGGTGAGAATCCCGTCTTTGACATGGAC--TACCAGTGCTCAACAGGTGTGCTCTCAAAGAGTCGAGTTGTTTGGGAATGCAGCTCAAAATGGGTGGTAAATGCCATCTAAAGCTAAATATTGGCGAGAGACCGATAGCGAACAAGTACCGTGAGGGAAAGATGAAAAGAACTTTGGAAAGAGAGTTAAACAGTACGTGAAATTGCTGAAAGGGAAACGCTTGAAGTCAGTCGCATC-GGTCAGAAATCAACC-TT--GCTTTTGCTGGGTGTACTTTCT---GTTTCGATGGGTCAGCATCGATTTTGGTTGCTGGATAAA-GTAC-TTGGGAATGTGGCATC-TT-----AGGATGTGTTATAGCCCTTGGAACACATACAGCGGTCGGGATTGAGGAACTCAGCAC--GCC-------GCAA-GGC----TGGGC-------TTGTC-CACAC----TACGTGCTTAGGAT-GCTGGCA-TAATGGCTTTAATCGACCCGTCTTGAAACACGGACCAAGGAGTCTAACATACCTGCGAGTGTTTGAGTGG--AAAACTCATGCGCGTAATGAAAGTGAA--TGGTTGAGATCCCTGTC-----------AT-GGGGAGCATCGACGCCCAGACCAGACCTT-TTGTGACGGATCTGC-GGTAGAGCATGTATGTTGGGACCCGAAAGATGGTGAACTATGCCTGAATAGGGTGAAGCCAGAGGAAACTCTGGTGGAGGCTCGTAGCGATTCTGACGTGCAAATCGATCGTCAAATTTGGGTATAGGGGCGAAAGACTAATCGAACCATCTAGTAGCTGGTTCCTGCCGAAGTTTCCCTCAGGATAGCAGAAACTCG---TATCAGATTTATGTGGTAAAGCGAATGATTAGAGGCCTTGGGGTTGAAACAACCTTAACCTATTCTCAAACTTTAAATATGTAAGAACAAGCTGTCTCTTGA--TTGGACTGCTT-GGCGATTGAGAGTTTCTAGTGGGCCATTTTTGGTAAGCAGAACTGGCGATGC-GGGATGAACCGAACGTGAGGTTAAGGTGCCGGAATTCACGCTCATCAGACACCACAAAAGGTGTTAGTTCATCTAGACAGCAGGACGGTGGCCATGGAAGTCGGAATCCGCTAAGGAGTGTGTAACAACTCACCTGCCGAATGAACTAGCCCTGAAAATGGATGGCGC----TTAAG-CG---TGATACCCATACCTCA-CCGTCAGT-GTTGAAG-TGACGCACTGA-CGAGTAGGCAGGCGTGGAGGTCAGTGAAGAAG????????????????????????????????????????????????????????????GGTCAAGCTTGCGGTCTAGTGAAGAATTTGGCGTTGATGGCTTGTATCTCTGTTGGTTCATTTTCCGGGCCTGTCATTGAGTTCTTGGAAGAGTGGGGTCTGGAATCATTGGAAGAGAATGCGCATTCGTCAACGACGTTCACTAAGGTGTTCGTTAATGGTGTTTGGATTGGTGTTCACCGTGACGCAGCTAATCTTGTGAAGACCCTGAAGCGATTGAGGAGAAGAGACGACATCAGTACGGAGATTTCGGTTGTAAGAGATATTCGAGAAAGAGAAATGAGGGTATACACGGATGCAGGTCGNGTTTGTAGGCCGCTGTTCATTGTGGAAGATCAACAGCTGGTCTTGCAAAAGAAACACATCAAGTGGTTGAATAACGGGGCTGACGATGAAGGGCAGGAGTTCAAATGGGAGCAACTGATCAAGGGTGGAATCATTGAGCTGCTTGACTCGGAAGAAGAAGAGACAGTCATGATCTCGATGACACCCGAAGACTTGGAGAATTCGCGCTTGCAACAGAGAGGGATTGATCCCCACGCACAAGATGGCGAGTTCGATCCCGCTGCTCGTCTGAAGGCTGGAACTCACGCACATACTTGGACACATTGCGAGATTCATCCAAGTATGATTCTTGGCATTTGTGCCAGTATTATTCCTTTCCCCGACCATAATCAGG
>Inosperma_nivalellum_MHHNU31689_1
AACAAGGTTTCCGTAGGTGAACCTGCGGAAGGATCATTATTGAA-----TAA---CACAA------TAAGTTGTTGCTGGCCTTT--------AGGCAATCGTGCACGCT------TTTGTT-TTTTCATTTC--CCCATCTA-TTTGTGCACCACTT--GCGTGG---------ATCTTG------------------------------------------ACA---ATT--GGGACTGCTTTACAAATCT------------TTTTGT--GGGCTTTCCTTGTAATCT-TTTCAGATCCTACGTTT----CATTTACATATACACC--AGTGTAC--TATTCAGAAGGGA----------------------------AAATTGTAATACAAATACAACTTTCAGCAACGGATCTCTTGGCTCTCGCATCGATGAAGAACGCAGCGAAATGCGATAAGTAATGTGAATTGCAGAATTCAGTGAATCATCGAATCTTTGAACGCATCTTGCGCTCCTTGG-TATTCCGAGGAGCATGCCTGTTTGAGTGTCA--TTA--ATATCTCAA-CCATACTCATTTG----TTGGTGTGTGTGGCTTGGATTTGGGGTTT-TATTGGTGCAGGCTCT----GACT---TTTTGTAG-TCTGCTCCCCTGAAATACATAAGTGGT-------------ACTAG--------ACCCCCTGC-TAGGTGTGATA----CATATCTGCATCTAATTCAG-GGGGG---------------------TTGCTT-ATGCT----GCTGAAT-----------------GCCATCTTGAT----AAACTTGACCTCAAATCAGGTAGGACCACCCGCTGAACTTAAGCATATTTAAGCATATCAATAAGCGGAGGAAAAGAAACTAACAAGGATTCCCTTAGTAACTGCGAGTGAAGAGGGAAGAGCTCAAATTTGTAAT-CTGGCG---GTC-TTT-GGCTGTCCGAGTTGTAATCTAGAGAAGTGC-TACCTGTGCTGGA--CCGTGTACAAGTCTTCTGGAATGGAGCATCATAGAGGGTGAGAATCCCGTCTTTGACATGGAC--TACCAGTGCTCAACAGGTGTGCTCTCAAAGAGTCGAGTTGTTTGGGAATGCAGCTCAAAATGGGTGGTAAATGCCATCTAAAGCTAAATATTGGCGAGAGACCGATAGCGAACAAGTACCGTGAGGGAAAGATGAAAAGAACTTTGGAAAGAGAGTTAAACAGTACGTGAAATTGCTGAAAGGGAAACGCTTGAAGTCAGTCGCATC-GGTCAGAAATCAACC-TT--GCTTTTGCTGGGTGTACTTTCT---GTTTCGATGGGTCAGCATCGATTTTGGTTGCTGGATAAA-GTAC-TTGGGAATGTGGCATC-TT-----AGGATGTGTTATAGCCCTTGGAACACATACAGCGGTCGGGATTGAGGAACTCAGCAC--GCC-------GCAA-GGC----TGGGC-------TTGTC-CACAC----TACGTGCTTAGGAT-GCTGGCA-TAATGGCTTTAATCGACCCGTCTTGAAACACGGACCAAGGAGTCTAACATACCTGCGAGTGTTTGAGTGG--AAAACTCATGCGCGTAATGAAAGTGAA--TGGTTGAGATCCCTGTC-----------AT-GGGGAGCATCGACGCCCAGACCAGACCTT-TTGTGACGGATCTGC-GGTAGAGCATGTATGTTGGGACCCGAAAGATGGTGAACTATGCCTGAATAGGGTGAAGCCAGAGGAAACTCTGGTGGAGGCTCGTAGCGATTCTGACGTGCAAATCGATCGTCAAATTTGGGTATAGGGGCGAAAGACTAATCGAACCATCTAGTAGCTGGTTCCTGCCGAAGTTTCCCTCAGGATAGCAGAAACTCG---TATCAGATTTATGTGGTAAAGCGAATGATTAGAGGCCTTGGGGTTGAAACAACCTTAACCTATTCTCAAACTTTAAATATGTAAGAACAAGCTGTCTCTTGA--TTGGACTGCTT-GGCGATTGAGAGTTTCTAGTGGGCCATTTTTGGTAAGCAGAACTGGCGATGC-GGGATGAACCGAACGTGAGGTTAAGGTGCCGGAATTCACGCTCATCAGACACCACAAAAGGTGTTAGTTCATCTAGACAGCAGGACGGTGGCCATGGAAGTCGGAATCCGCTAAGGAGTGTGTAACAACTCACCTGCCGAATGAACTAGCCCTGAAAATGGATGGCGC----TTAAG-CG---TGATACCCATACCTCA-CCGTCAGT-GTTGAAG-TGACGCACTGA-CGAGTAGGCAGGCGTGGAGGTCAGTGAAGAAG????????????????????????????????????????????????????????????GGTCAAGCTTGCGGTCTAGTGAAGAATTTGGCGTTGATGGCTTGTATCTCTGTTGGTTCATTTTCCGGGCCTGTCATTGAGTTCTTGGAAGAGTGGGGTCTGGAATCATTGGAAGAGAATGCGCATTCGTCAACGACGTTCACTAAGGTGTTCGTTAATGGTGTTTGGATTGGTGTTCACCGTGACGCAGCTAATCTTGTGAAGACCCTGAAGCGATTGAGGAGAAGAGACGACATCAGTACGGAGATTTCGGTTGTAAGAGATATTCGAGAAAGAGAAATGAGGGTATACACGGATGCAGGTCGNGTTTGTAGGCCGCTGTTCATTGTGGAAGATCAACAGCTGGTCTTGCAAAAGAAACACATCAAGTGGTTGAATAACGGGGCTGACGATGAAGGGCAGGAGTTCAAATGGGAGCAACTGATCAAGGGTGGAATCATTGAGCTGCTTGACTCGGAAGAAGAAGAGACAGTCATGATCTCGATGACACCCGAAGACTTGGAGAATTCGCGCTTGCAACAGAGAGGGATTGATCCCCACGCACAAGATGGCGAGTTCGATCCCGCTGCTCGTCTGAAGGCTGGAACTCACGCACATACTTGGACACATTGCGAGATTCATCCAAGTATGATTCTTGGCATTTGTGCCAGTATTATTCCTTTCCCCGACCATAATCAGG
>Inosperma_proximum_ZT13015
???????????????????????????????????????????????????????????????????????????????????????????????????????????????????????????????????????????????????????????????????????????????????????????????????????????????????????????????????????????????????????????????????????????????????????????????????????????????????????????????????????????????????????????????????????????????????????????????????????????????????????????????????????????????????????????????????????????????????????????GAATTCAGTGAATCATCGAATCTTTGAACGCATCTTGCGCTCCTTGG-TATTCCGAGGAGCATGCCTGTTTGAGTGTCA--TTA--ACATCTCAA-TCACATCCAT-------------GATGTGGCTTGGACTTGGGGGGAAT----GTGCAGGCTTACTTAGGTT---AAGGTTAG-CCTGCTCCCCTGAAAAATATGAGCGGT-------------ACCTATATTG-G-AACTCTGGC-TAGGTGTGATA---CAC-ATCTGCATCTAACCGAA-GG??????????????????????????????????????????????????????????????????????????????????????????????????????????????????????????????????????????????????????????????????????GATTCCCCTAGTAACTGCGAGTGAAGAGGGAAAAGCTCAAATTTGTAAT-CTGGCG---GTC-TTT-GGCCGTCCGAGTTGTAATCTAGAGAAGTGC-TACCTGCCCTGGA--CCATGTACAAGTCTCCTGGAATGGAGCATCATAGAGGGTGAGAATCCCGTCTTTGACATGGAC--TGCCAGAGCTTTATAGGTGYGCTCTCAAAGAGTCGAGTTGTTTGGGAATGCAGCTCAAAATGGGTGGTAAATGCCATCTAAAGCTAAATATTGGCGAGAGACTGATAGCGAACAAGTACCGTGAGGGAAAGATGAAAAGAACTTTGGAAAGAGAGTTAAACAGTACGTGAAATTGCTGAAAGGGAAACGCTTGAAGTCAGTCGCGTC-GGTCGGAAATCAACC-TT--GCTTTTGCTGGGCGTACTTTCC---GTC-CGACGGGTCAGCATCAATTTTGGTCGCTGGATAAA-GTTC-TTGGGAATGTGGCATC-TT-----TGGATGTGTTATAGCCCTNGG-ACGTATGCAGTGGTTNNNNNNNNNNNNNNNNNNNN--NNN-------NNNN-NNN----NNNNN-----N-NNNNC-CACAA----TACGTGCTCAGGAT-GCTGGCA-TAATGGCTTTAATCGACCCGTCTTGAAACACGGACCAAGGAGTCTAACATGCTTGCGAGTGTTTGAGTGG--AAAACTCATGCGCGTAATGAAAGTG-A--TAGTTGAGATCCCCGTC-----------GT-GGGGAGCATCGATGCCCAGACCAGACCTT-TTGYGACRGATCTGC-GGTAGAGCATGCATGTTGGGACCCGAAAGATGGTGAACTATGCCTGAATAGGGTGAAGCCAGAGGAAACTCTGGTGGAGGCTCGTAGCGATTCTGACGTGCAAATCGATCGTCAAATTTGGGTATAGGGGCGAAAGACTAATCGAACCATCTAGTAGCTGGTTCCTGCCGAAGTTTCCCTCAGGATAGCAGAAACTYG---TATCAGATTTATGTGGTAAAGCGAATGATTAGAGGCCTTGGGGTTGAAACAACCTTAACCTATTCTCAAACTTTAAATATGTAAGAACAAGCCGTCTCTTGA--TTGGACCGCTT-GGCGATTGAGAGTTTCTAGTGGGCCATTTTTGGTAAGCAGAACTGGCGATGC-GGGATGAACCGAACGTGAGGTTAAGGTGCCGGAATTCACGCTCATCAGACACCACAAAAGGTGTTAGTTCATCTAGACAGCAGGACGGTGGCCATGGAAGTCGGAATCCGCTAAGGAGTGTGTAACAACTCACCTGCCGAATGAACTAGCCCTGAAAATGGATGGCGC----TTAAG-CG---TGATACCCATACCTCA-CCATCAGT-GTTGAAG-TGACGCACTGA-TGAGTAGGCAGGCGTGGAGGTCAG???????????????????????????????????????????????????????????????????????????????????????????????????????????????????????????????????????????????????????????????????????????????????????????????????????????????????????????????????????????????????????????????????????????????????????????????????????????????????????????????????????????????????????????????????????????????????????????????????????????????????????????????????????????????????????????????????????????????????????????????????????????????????????????????????????????????????????????????????????????????????????????????????????????????????????????????????????????????????????????????????????????????????????????????????????????????????????????????????????????????????????????????????????????
>Inosperma_quietiodor_EL11504
AACAAGGTTTCCGTAGGTGAACCTGCGGAAGGATCATTATCGAAGT-----------------CTAAGAGTTGTCGCTGGCCCCT---------AGGGGTCGTGCACGCT------CGCCGT-TCTTCATTTC--TCCATCTA-TTTGTGCACCTCCC--GTGTGG---------ATCCA-----------TGTCCC-------------------TTGGGGGACG---ATT-GGGGACTGCTTCGCGAATAC--------CTCTTTTTGC--AGGCTTTCCTTGTGT-------CGGAT-CCTCATTT------TCTTCACATACCAC--TAGAAAC--AATAGAGAAGGGT---TGGAATT------------------------ATAAATATATACAACTTTCAGCAACGGATCTCTTGGCTCTCGCATCGATGAAGAACGCAGCGAAATGCGATAAGTAATGTGAATTGCAGAATTCAGTGAATCATCGAATCTTTGAACGCATCTTGCGCTCCTTGG-TATTCCGAGGAGCATGCCTGTTTGAGTGTCA--TTA--ATATCTCAA-CCACGCACGA----------AAGCGTGTGGCTTGGACTTGGGGGAT-G----ATGCAGGCTCG----GACTCAGTCGGTCAG-TCTGCTCCCCTGAAATACATGAGCGAA-------------ATAAAAG----G-CCTCTTTGT-TGGGTGTGATAA--CTCTATCTGCATCCGAGGGTC-G------------------------T----TT-ACGTTT---GCCAGATTGGATTGGATTGGAT-------TTCATT----TGACTTGACCTCAAATCAGGTAGGACCACCCGCTGAACTTAAGCATATTTAAGCATATCAATAAGCGGAGGAAAAGAAACTAACCAGGATTCCCTTAGTAACTGCGAGTGAACCGGGAAGAGCTCAAATTTGTAAT-CTGGCG---GTC-ATTCGATCGTCCGAGTTGTAATCTAGAGAAGTGT-TACCTGCTCTGGA--CCGTGTACAAGTCTCCTGGAATGGAGCATCACAGAGGGTGAGAATCCCGTCTTTGACATGGAC--TGCCAGAGCTTAATAGGTGTGCTCTCGAAGAGTCGAGTTGTTTGGGAATGCAGCTCAAAATGGGTGGTAAATGCCATCTAAAGCTAAATATTGGCGAGAGACCGATAGCGAACAAGTACCGTGAGGGAAAGATGAAAAGAACTTTGGAAAGAGAGTTAAACAGTACGTGAAATTGCTGAAAGGGAAACGCTTGAAGTCAGTCGCGTC-GGTCGGAAATCAACC-TT--GCTTCTGCTGGGTGTACTTTCC---GTC-CGACGGGTCAGCGTCAGTTTCGGTCGCTGGATAAA-GTTC-TTGGGAATGTGGCATC-CT-----CGGATGTGTTATAGCCCTTTG-ACATACGCAGCGGCTGGGATTGAGGAATTCAGCAC--GCCC------TCCGGGGC----TGGGGA--C---TCGTCCCACAATC--TGGGTGCTTAGGAT-GCTGGCG-TAATGGCTTTAATCGACCCGTCTTGAAACACGGACCAAGGAGTCTAACATGCCTGCGAGTGTTTGGGTGG--AAAACCCATGCGCGCAATGAAAGTG-A--AGGTTGAGATCCCTGTC-----------GT-GGGGAGCATCGACGCCCAGACCAGACCTTCTTGTGACGGATCTGC-GGTAGAGCATGCATGTTGGGACCCGAAAGATGGTGAACTATGCCTGAATAGGGTGAAGCCAGAGGAAACTCTGGTGGAGGCTCGTAGCGATTCTGACGTGCAAATCGATCGTCAAATTTGGGTATAGGGGCGAAAGACTAATCGAACCATCTAGTAGCTGGTTCCTGCCGAAGTTTCCCTCAGGATAGCAGAAGCTCG---TATCAGATTTATGTGGTAAAGCGAATGATTAGAGGCCTTGGGGTTGAAACAACCTTAACCTATTCTCAAACTTTAAATATGTAAGAACAGGCTGTCTCTTGA--TTGGACTGCCT-GGCGATTGAGAGTTTCTAGTGGGCCATTTTTGGTAAGCAGAACTGGCGATGC-GGGATGAACCGAACGCGAGGTTAAGGTGCCGGAATTCACGCTCATCAGACACCACAAAAGGTGTTAGTTCATCTAGACAGCAGGACGGTGGCCATGGAAGTCGGAATCCGCTAAGGAGTGTGTAACAACTCACCTGCCGAATGAACTAGCCCTGAGAATGGATGGCGC----TTAAG-CG---TGATACCCATACCTCG-ACGTCAGG-TTTGAAG-TGACGCAC???????????????????????????????????????????????????????????????????????????????????????????????????????????????????????????????????????????????????????????????????????????????????????????????????????????????????????????????????????????????????????????????????????????????????????????????????????????????????????????????????????????????????????????????????????????????????????????????????????????????????????????????????????????????????????????????????????????????????????????????????????????????????????????????????????????????????????????????????????????????????????????????????????????????????????????????????????????????????????????????????????????????????????????????????????????????????????????????????????????????????????????????????????????????????????????????????????
>Inosperma_rhodiolum_EL223_06
AACAAGGTTTCCGTAGGTGAACCTGCGGAAGGATCATTATCGAAAT----AA---GAAAAGGCGATGGAGCTGTCGCTGGCCCTT------------GGCCGTGCACGCT------CGTCGTCCCCTCATTTC--TCCATCTC-TTTGTGCATCGCTT--GTGTAG---------ATC---------------------------------------------------ATT--AGGACTGCTTTGCGAATGGGG---AGACCCTTTTGGT-GGGGCTTTCCTTG------------GAT-CTACGTCC------TCTTCACATGCTCC--AGTGTAAT-AATTAGGAAGGAA--AT------------------------TTATGAAATTGTTTATACAACTTTCAGCAACGGATCTCTTGGCTCTCGCATCGATGAAGAACGCAGCGAAATGCGATAAGTAATGTGAATTGCAGAATTCAGTGAATCATCGAATCTTTGAACGCATCTTGCGCTCCTTGG-TATTCCGAGGAGCATGCCTGTTTGAGGGTCA--TTA--ATATCTCAA-CCACATCTGT------------GTGTGTGGCTTGGACTTGGGGGGA----CAGTGCAGGGCCC--------------TGAGT-CCTGCTCCCCTGAAATACATGAGCGGT----------------TTTGTGT-GACCTCTGCTC-TAGGTGTGATAA--ACATATCTGCATCTGACCAGG-GCT---------------------------CC-GAGCT----GCCAAAGTGT---------------C---CCTTTG----CTCTTTGACCTCAAATCAGGTAGGACCACCCGCTGAACTTAAGCATATTTAAGCATATCAATAAGCGGAGGAAAAGAAACTAACCAGGATTCCCCTAGTAACTGCGAGTGAACCGGGAAGAGCTCAAATTTGTAAT-CTGGCG---GTC-TCT-GGCCGTCCGAGTTGTAATCTAGAGAAGTGCTTACCTGCGCTGGA--CCATGTACAAGTCTCCTGGAATGGAGCGTCATAGAGGGTGAGAATCCCGTCTTTGACATGGAC--TGCCAGAGCTCAACAGGTGCGCTCTCGAAGAGTCGAGTTGTTTGGGAATGCAGCTCAAAATGGGTGGTAAATGCCATCTAAAGCTAAATATTGGCGAGAGACCGATAGCGAACAAGTACCGTGAGGGAAAGATGAAAAGAACTTTGGAAAGAGAGTTAAACAGTACGTGAAATTGCTGAAAGGGAAACGCTTGAAGTCAGTCGCATC-GTCTGGAAATCAACC-TC--GCTCTTGCTGGGTGTACTTTCC---GTC-CGATGGGTCAGCATCAGTTTCGGCTGCTGGACAAG-GTCT-TTGGGAACGTGGCATC-TC-----AGGATGTGTTATAGCCCTTGG-GCAGATGCAGTGGCCGGGACTGAGGAACTCGGCGC--GCC-------GCGA-GGC----TGGGATG-CTCGTCGTC-CACACC---AACGCGCCTAGGAT-GCTGGCA-TAATGGCTTTAATCGACCCGTCTTGAAACACGGACCAAGGAGTCTAACATGCCTGCGAGTGTTTGGGTGG--AAAACCCATGCGCGCAATGAAAGTG-A--AGGTTGAGATCCCTGTC-----------GT-GGGGAGCATTGACGCCCAGACCAGACCTT-CTGTGACGGCTCTGC-GGTAGAGCATGCATGTTGGGACCCGAAAGATGGTGAACTATGCCTGAATAGGGTGAAGCCAGAGGAAACTCTGGTGGAGGCTCGTAGCGATTCTGACGTGCAAATCGATCGTCAAATTTGGGTATAGGGGCGAAAGACTAATCGAACCATCTAGTAGCTGGTTCCTGCCGAAGTTTCCCTCAGGATAGCAGAAACTCG---TATCAGATTTATGTGGTAAAGCGAATGATTAGAGGCCTTGGGGTTGAAACAACCTTAACCTATTCTCAAACTTTAAATATGTAAGAACAGGCCGTCTCTTGA--TTGGACTGCCT-GGCGATTGAGAGTTTCTAGTGGGCCATTTTTGGTAAGCAGAACTGGCGATGC-GGGATGAACCGAACGTGAGGTTAAGGTGCCGGAATTCACGCTCATCAGACACCACAAAAGGTGTTAGTTCATCTAGACAGCAAGACGGTGGCCATGGAAGTCGGAATCCGCTAAGGAGTGTGTAACAACTCACCTGCCGAATGAACTAGCCCTGAAAATGGATGGCGC----TTAAG-CG---TGATACCCATACCTCA-CCGTCGGC-GTTGACG-TGACGCACC??????????????????????????????????????????????????????????????????????????????????????????????????????????????????????????????????????????????????????????????????????????????????????????????????????????????????????????????????????????????????????????????????????????????????????????????????????????????????????????????????????????????????????????????????????????????????????????????????????????????????????????????????????????????????????????????????????????????????????????????????????????????????????????????????????????????????????????????????????????????????????????????????????????????????????????????????????????????????????????????????????????????????????????????????????????????????????????????????????????????????????????????????????????????????????????????????????
>Inosperma_rimosoides_PBM2459
???????????????????????????????????????TCGAAAT----AG---CATGG------CGAGTTGTCGCTGGCCCTTT----------GGGTCGTGCACGCT------CGTCGT-TCTTCATTTC--TCCATCTA-TTTGTGCACCTCTT--GTGTGG---------ATCCA-----------TGTCC--------CTT---------TTTGGGGACG---ATGGGGGGACTGCTTTGCAATATTCT------TTTCTTTTGC--GGGCTTTCCTTGTGATCT---------------------ATATTTTCACATACTCC--AGTGTAG-------AGAAGGAA----------------------TAAATATATATGAAATTGTTATACAACTTTCAGCAACGGATCTCTTGGCTCTCGCATCGATGAAGAACGCAGCGAAATGCGATAAGTAATGTGAATTGCAGAATTCAGTGAATCATCGAATCTTTGAACGCATCTTGCGCTCCTTGG-TATTCCAAGGAGCATGCCTGTTTGAGTGTCA--TTTATATATCTCAACCCGCACCCGTGAA------AGGGTGTTGGGCTTGGACTTGGGAG--------TTACAGGCTCT----GCTA--TTGTGGTAG-TCTGCTCTCCTGAAATACATGGAGCGG------------TAATGAWA----G-GCCCCYCCT-----------------------------------------------------------------------------------------------------------------------------GCTTCAAA??????????????????????????????????????????????????????????????????????????????CGTAGTAACTGCGAGTGAAGTGGGAAGAGCTCAAATTTGTAAT-CTGGCA---GTC-GTTGGATTGTCCGAGTTGTAATCTAGAGAAGTGCTTACCTGCGCTGGA--CCGTGTACAAGTCTCCTGGAATGGAGCATCGCAGAGGGTGAGAATCCCGTCTTTGACATGGAC--TGCCAGGGCTCAACAGGTGCGCTCTCGAAGAGTCGAGTTGTTTGGGAATGCAGCTCAAAATGGGTGGTAAATGCCATCTAAAGCTAAATATTGGCGAGAGACCGATAGCGAACAAGTACCGTGAGGGAAAGATGAAAAGAACTTTGGAAAGAGAGTTAAACAGTACGTGAAATTGCTGAAAGGGAAACGCTTGAAGTCAGTCGCGTC-GGCTGGAAATCAACC-CC--GCTTTTGCTGGGCGCACTTTCCT--GTT-CGATGGGTCAGCATCAATTCCGGTCGCTGGATAAA-GTCC-TTGGGAACGTGGCATCCTT-----TGGATGTGTTATAGCCCGCTG-GCGCATGCGGCGGCTGGGATTGAGGAACTCAGCAY--GGCCCCCTTGGGGGCGAT----TGGAGG--G---AGACCTCACAACT--TACGTGCTTAGGAT-GCTGGCA-TAATGGCTTTAATCGACCCGTCTTGAAACACGGACCAAGGAGTCTAACATGCCTGCGAGTGTTTGAGTGGCGAAAACTCATGCGCGCAATGAAAGTG-A--TGGTTGAGATCCCTGTC-----------AT-GGGGAGCATCGACGCCCAGACCAGACCTT-TTGCGACGGATCTGC-GGTAGAGCATGCATGTTGGGACCCGAAAGATGGTGAACTATGCCTGAATAGGGTGAAGCCAGAGGAAACTCTGGTGGAGGCTCGTAGCGATTCTGACGTGCAAATCGATCGTCAAATTTGGGTATAGGGGCGAAAGACTAATCGAACCATCTAGTAGCTGGTTCCTGCCGAAGTTTCCCTCAGGATAGCAGAAGCTCG---TATCAGATTTATGTGGTAAAGCGAATGATTAGAGGCCTTGGGGTTGAAACAACCTTAACCTATTCTCAAACTTTAAATATGTAAGAACAGGCCGTCTCTTGA--CTGGACCGCCT-GGCGATTGAGAGTTTCTAGTGGGCCATTTTTGGTAAGCAGAACTGGCGATGCNGGGATGAACCGAACGCGAGGTTAAGGTGCCGGAATTCACGCTCATCAGACACCACAAAAGGTGTTAGTTCATCTAGACAGCAGGACGGTGGCCATGGAAGTCGGAATC???????????????????????????????????????????????????????????????????????????????????????????????????????????????????????????????????????????????????????????????????????????????????????????????????CCCGCTGARACTCCTGAAGGTCAAGCTTGTGGTCTCGTGAAGAATTTGGCGTTGATGGCCTGTATTTCTGTTGGTTCATTTTCCGGGCCTGTCATWGAGTTCTTGGAAGAGTGGGGCCTGGAATCTYTGGAAGAAAAYGCGCATTCGTCCACGGCGTTCACTAAAGTGTTCGTCAATGGCGTTTGGATTGGTGTGCACCGCGACGCAGCTAACCTTGTGAARACTCTGAAGCGATTAAGGAGAAGAGACGACATTAGTACGGAGATTTCGGYTGTCAGAGATATTCGAGAACGAGAAATGAGGGTATACACGGATGCAGGTCGAGTTTGTAGGCCGCTKTTCATCGTGGAAGATCAACAAYTGGTCCTGCAAAAGAAACACGTCAGGTGGCTAAATAGTGGGGTTGACGATGAAGGCCAGGAATTTAAGTGGGAGCAAATGATCAAAGGCGGTATCATCGAGYTGCTTGACTCAGAAGAGGAAGAGACCGTCATGATCTCGATGACGCCTGAAGACCTGGAGAATTCRCGGTTGCAACAGAGAGGGATTGATCCCCACGCAAATGATGGCGAATTCGATCCCGCTGCTCGTCTGAAGGCYGGAACTCATGCACACACTTGGACTCATTGCGAGATTCACCCAAGTATGATTCTTGGCATTTGTGCCAGTATTATTCCTTTCCCCGACCATAACCAGG
>Inosperma_rosellicaulare_ACAD11618
AACAAGGTTTCCGTAGGTGAACCTGCGGAAGGATCATTATCGAAAT----ATA-GCATGA----CGCGAGTTGTCGCTGGCCTTTT----------CGACCGTGCACGCT-----CCGTCCT-TCTTCATTTC--TCCATCTA-TTTGTGCACCATTT--GCGTGG---------ATCTCGA---------------------GAGT---------TCCTCGGATT---ATT--AGGACTGCTTTGCAAAACC-------------TTTGT--GGGCTTTCCTTGTCAT----------T-CCACGTCT----TACCTTCACATACACC--AGTGTAAA-TATTCAGAAGGAC------------------------------ATGAAATAGTAAATACAACTTTCAGCAACGGATCTCTTGGCTCTCGCATCGATGAAGAACGCAGCGAAATGCGATAAGTAATGTGAATTGCAGAATTCAGTGAATCATCGAATCTTTGAACGCATCTTGCGCTCCTTGG-TATTCCGAGGAGCATGCCTGTTTGAGTGTCA--TTA--ATATCTCAA-CCACACCCACTGGCATTG--GGGGGTGTGGCTTGGATTTGGGGG--------TTACAGGCTCT----GA------ATTGTAG-TCTGCTCCCCTGAAATGCATGAGCGGC-------------AACGA--------CCTCTCCGT-TAGATGTGATA---ACATATCTGCATCCGATCGAG-GG----------------------------TT-TTGCC----GCCATAA--------GAGTTGG-------ATTGAT----AAACTTGACCTCAAATCAGGTAGGACCACCCGCTGAACTTAAGCATAT??????????????????????????????????????????????????????????????????????????????????????????????????????????????????????????????????????????????????????????????????????????????????????????????????????????????????????????????????????????????????????????????????????????????????????????????????????????????????????????????????????????????????????????????????????????????????????????????????????????????????????????????????????????????????????????????????????????????????????????????????????????????????????????????????????????????????????????????????????????????????????????????????????????????????????????????????????????????????????????????????????????????????????????????????????????????????????????????????????????????????????????????????????????????????????????????????????????????????????????????????????????????????????????????????????????????????????????????????????????????????????????????????????????????????????????????????????????????????????????????????????????????????????????????????????????????????????????????????????????????????????????????????????????????????????????????????????????????????????????????????????????????????????????????????????????????????????????????????????????????????????????????????????????????????????????????????????????????????????????????????????????????????????????????????????????????????????????????????????????????????????????????????????????????????????????????????????????????????????????????????????????????????????????????????????????????????????????????????????????????????????????????????????????????????????????????????????????????????????????????????????????????????????????????????????????????????????????????????????????????????????????????????????????????????????????????????????????????????????????????????????????????????????????????????????????????????????????????????????????????????????????????????????????????????????????????????????????????????????????????????????????????????????????????????????????????????????????????????????????????????????????????????????????????????????????????????????????????????????????????????????????????????????????????????????????????????????????????????????????????????????????????????????????????????????????????????????????
>Inosperma_rubricosum_PBM3784
AACAAGGTTTCCGTAGGTGAACCTGCGGAAGGATCATTACTGAAGC----AT---CACAA------CGAGTTGTTGCTGGTC--------GAAAGACATTCGTGCACGCT------TGTTGT-CCTTCATTTC--TCCATCAA-TTCGTGCACCATTT--GTGTGG---------ATCTT-----------TGTCC-GAG----TTC---------ATCTCGGATG---ATT--GGGACTGCTTTGCAAAGTC--------GCTATTT-GT-GGGGCTTTCCTTGTA------------T-CCGCATGTT---TTTTCACATATACACC--AATAATGA-ATGTTTTATTATT--ATTAT----------------------TTTTGAAATTGTTATACAACTTTCAGCAACGGATCTCTTGGCTCTCGCATCGATGAAGAACGCAGCGAAATGCGATAAGTAATGTGAATTGCAGAATTCAGTGAATCATCGAATCTTTGAACGCATCTTGCGCTCCTTGG-TATTCCGAGGAGCATGCCTGTTTGAGTGTCA--TTA--ACATCTCAA-CCACATCCATCTT------------TGTGGCTTGGACTTGGAGGAA-T----GTGCAGGCTTT-------------TTGTAGTTCTGCTCCTCTGAATAATATGAGCGGT-------------ACCTATATTG-GAAACTCTGGC-TAGGTGTGATA---CAT-GTCTGCATCTAATCGG-----TTA------------CCTA----TTGGTT-ATGCT----GCTGATC-------GCTTATGA-------CTTGAT----AAACTTGACCTCAAATCAGGTAGGACCACCCGCTGAACTTAA??????????????ATCAATAAGCGGAGGAAAAGAAACTAACAAGGATTCCCTTAGTAACTGCGAGTGAAGAGGGAAAAGCTCAAATTTGTAAT-CTGGCG---GTC-TTT-GGGCGCCCGAGTTGTAATCTAGAGAAGCGCTTACCTGCGCTGGA--CCATGTACAAGTCTCCTGGAATGGAGCATCATAGAGGGTGAGAATCCCGTCTTTGACATGGAC--TGCCAGAGCTTCACAGGTGCGCTCTCAAAGAGTCGAGTTGTTTGGGAATGCAGCTCAAAATGGGTGGTAAATGCCATCTAAAGCTAAATATTGGCGAGAGACCGATAGCGAACAAGTACCGTGAGGGAAAGATGAAAAGAACTTTGGAAAGAGAGTTAAACAGTACGTGAAATTGCTGAAAGGGAAACGCTTGAAGTCAGTCGCATC-GGTCGGAAATCAACC-TT--GCTTTTGCTGGGCGTACTTTCT---GTC-TGATGGGTCAGCATCAATTTTGGTCGCCGGATAAA-GTTC-TTGGGAATGTGGCATC-CT-----TGGATGTGTTATAGCCTTTGG-ACATATGCGGTGGTTGGGATTGAGGAACTCAGCATGGGCC-------GCAA-GGCTTTTTGGGG-----C-TTGTCTCACAA----AGCGTGCTTAGGAT-GCTGGCA-TAATGGCTTTAATCGACCCGTCTTGAAACACGGACCAAGGAGTCTAACATGCTTGCGAGTGTTTGAGTGG--AAAACTCATGCGCGTAATGAAAGTG-A--TAGTTGAGATCCCCGTC-----------GT-GGGGAGCATCGATGCCCAGACCAGACCTT-TTGTGACGGATCTGC-GGTAGAGCACGTATGTTGGGACCCGAAAGATGGTGAACTATGCCTGAATAGGGTGAAGCCAGAGGAAACTCTGGTGGAGGCTCGTAGCGATTCTGACGTGCAAATCGATCGTCAAATTTGGGTATAGGGGCGAAAGACTAATCGAACCATCTAGTAGCTGGTTCCTGCCGAAGTTTCCCTCAGGATAGCAGAAACTCG---TATCAGATTTATGTGGTAAAGCGAATGATTAGAGGCCTTGGGGTTGAAACAACCTTAACCTATTCTCAAACTTTAAATATGTAAGAACAAGCCGTCTCTTGA--TTGGACCGCTT-GGCGATTGAGAGTTTCTAGTGGGCCATTTTTGGTAAGCAGAACTGGCGATGC-GGGATGAACCGAACGTGAGGTTAAGGTGCCGGAATTCACGCTCATCAGACACCACAAAAGGTGTTAGTTCATCTAGACAGCAGGACGGTGGCCATGGAAGTCGGAATCCGCTAAGGAGTGTGTAACAACTCACCTGCCGAATGAACTAGCCCTGAAAATGGATGGCGC----TTAAG-CG---TGATACCCATACCTCA-CCATCAGT-GTTGAAG-TGACGCGCTGA-TGAGTAGGCAGGCGTGGAGGTCAGTGAAGAAGCCTAGG????????????????????????????????????CCCGCTGAGACCCCTGAAGGTCAAGCTTGTGGTCTTGTGAAGAATTTGGCATTGATGGCCTGCATCTCTGTTGGTTCATTTTCCGGGCCTGTCATTGAGTTCTTGGAAGAGTGGGGTCTGGAATCGTTGGAAGAGAATGCACATTCATCAACGCCGTTCACCAAGGTGTTTGTCAATGGCGTTTGGATTGGTGTACACCGCGATGCAGCTAACCTTGTGAAGACTTTGAAGCGATTGAGGAGAAGAGACGACATTAGTACGGAGATTTCGGTTGTCAGAGATATTCGAGAGAGAGAGATGAGGGTATACACGGATGCGGGTCGAGTTTGCAGGCCGCTATTCATTGTGGAGGATCAACAGCTGGTTTTGCAAAAAAAACACGTCAGGTGGCTTAATAACGGGGTTGATGAGGAAGGGCAGGAGTTCAAATGGGAGCAGATGATCAAGGGTGGCATCATCGAGTTACTTGACTCCGAAGAGGAGGAAACGGTCATGATCTCGATGACACCTGAAGACCTGGAGAATTCGCGGTTGCAACAAAGAGGGATTGATCCCCACGCAAATGACGGCGAATTCGATCCTGCTGCTCGTTTGAAGGCTGGGACTCATGCACATACTTGGACACATTGCGAAATTCATCCAAGCATGATCCTTGGCATCTGCGCYAGCATCATTCCATTCCCCGACCATAACCAGG
>Inosperma_saragum_CAL1360
??????????????????????????CGGAGGATCATTATCGAGAT----AC------------TACAAGCTGTTGCTC-----------------AATCGGTGCACGCT------TGTTAT-TCTTCATTTC--CACATCCA--CTGTGCATCCTTT---TGTAG---------ATCTGG------------------------------------------------TTT--GGGACTGCTTTGCAT------------CCAGTGTTGC--GGGCTTTCCTTGTTTTTTGTTTCAGAT-CTATGTAT----------TATATACTCC--AGT------CATTTAGAAGGAA-----------------------------TGTTGTAACAATAATACAACTTTCAGCAACGGATCTCTTGGCTCTCGCATCGATGAAGAACGCAGCGAAATGCGATAAGTAATGTGAATTGCAGAATTCAGTGAATCATCGAATCTTTGAACGCATCTTGCGCTCCTTGG-TATTCCGAGGAGCATGCCTGTTTGAGTGTCA--TTAATATCTCTCAA-CCACAT-------------------TGTGGCTTGGACTTGGGGTCG-T----ATGCAGGCTTT-------------TGATGG-TCTGCTGCCCTGAAATGAATGCATGTTG-----------------------AACCTGCATCT-CAGATGTGATA---ATTCCTTTGCATCTTTGTTGC------------------------------------------------------------------------ATCATT----GAACTTGACCTCAAATCAGGTAGGACTACCCGCTGAACTTAAGCATAT???????????????????????????????????????GATTCCCTTAGTAACTGCGAGTGAAGTGGGATGAGCTCAAATTTGTAAT-CTGGCA---GTC-CTT-GGCTGTCCGAGTTGTAATCTAGAGAAGTGC-TACCTGTGCTGGA--CCATGTAAAAGTCTCCTGGAATGGAGCATCACAGAGGGTGAGAATCCCGTCTTTGACATGGAC--TACCAGTGCTTC-TAGGTGTGCTCTCAAAGAGTCGAGTTGTTTGGGAATGCAGCTCAAAATGGGTGGTAAATGCCATCTAAAGCTAAATATTGGCGAGAGACCGATAGCGAACAAGTACCGTGAGGGAAAGATGAAAAGAACTTTGGAAAGAGAGTTAAACAGTACGTGAAATTGCTGAAAGGGAAACGCTTGAAGTCAGTCGCGTC-GGGCAGAAATCAACCTTT--GCTTTTGCTTGGTGTACTTTCT---GTC-CGACGGGTCAGCATCAGTTTCGGTCGCTGGACAAA-GTTC-TGGGGAATGTGGCATC-TC-----AGGATGTGTTATAGCCCTTGG-ACATATACAGCGGCTGAGATTGAGGAGCTCAGCAT--GCC-------GTGA-GGC----TGGGGG--A-C-AAACC-CACAC----AACGTGCTTAGGAT-GCTGGCA-TAATGGCTTCAATCGACCCGTCTTGAAACACGGACCAAGGAGTCTAACATGCCTGCGAGTGTTTGGGTGG--AAAACCCATGCGCGTAATGAAAGTG-A--TGGTTGAGATCCCTGTC-----------AT-GGGGAGCATCGACGCCCAGACCGGACCTT-TTGCGATGGATCTGC-GGTAGAGCATGCATGTTGGGACCCGAAAGATGGTGAACTATGCCTGAATAGGGTGAAGCCAGAGGAAACTCTGGTGGAGGCTCGTAGCGATTCTGACGTGCAAATCGATCGTCAATTTGG??????????????????????????????????????????????????????????????????????????????????????????????????????????????????????????????????????????????????????????????????????????????????????????????????????????????????????????????????????????????????????????????????????????????????????????????????????????????????????????????????????????????????????????????????????????????????????????????????????????????????????????????????????????????????????????????????????????????????????????????????????????????????????????????????????????????????????????????????????????????????????????????????????????????????????????????????????????????????????????????????????????????????????????????????????????????????????????????????????????????????????????????????????????????????????????????????????????????????????????????????????????????????????????????????????????????????????????????????????????????????????????????????????????????????????????????????????????????????????????????????????????????????????????????????????????????????????????????????????????????????????????????????????????????????????????????????????????????????????????????????????????????????????????????????????????????????????????????????????????????????????????????????????????????????????????????????
>Inosperma_shawarense_ASSW79A
??????????????????????????????????????????????????????GCATGG------CGGGTTGTCGCTGGCCCATAC-------CAGGGTCGTGCACGCT------CGTCGT-TCTTCATTTC--TCCATCTA-TTTGTGCACCTCTT--GTGTGG---------ATCCA-----------TGTCC----------------------TGGGGACG---ATT-GGGGACTGCTTCGCAAATAC---------CTTCTTTGC--AGGCTTTCCTTGTGT-------TGGAT-CCTCATTT------TCTTCACATACCAC--TAGAAAAC-AATAGAGAAGGGT-----------------------------TGGAAATATAAATATACAACTTTCAGCAACGGATCTCTTGGCTCTCGCATCGATGAAGAACGCAGCGAAATGCGATAAGTAATGTGAATTGCAGAATTCAGTGAATCATCGAATCTTTGAACGCATCTTGCGCTCCTTGG-TATTCTGAGGAGCATGCCTGTTTGAGTGTCA--TTA--ATATCTCAA-CCGCATGCGA----------AAGCGTGTGGCTTGGACTTGGGGGAT-G----ATGCAGGCTCC----GACTCGGTCGGTTGG-TCTGCTCCCCTGAAATACATGGGCAAA-------------GTAAAAA----GGCCTCTTTGT-TGGGTGTGATAA--CATTATCTGCATCCGAGAGGT------------------------CAT----CT-AGGTTT---GCC----------GAATTGAAC-------TCTATT----TGACTTGCCCTCAAATCAGGTAGGACCACCCGCTGAACTTAAGCATAT???????????????????????????????????????????????TAGTAACTGCGAGTGAACCGGGAAGAGCTCAAATTTGTAAT-CTGGCG---GTC-TTTCGATCGTCCGAGTTGTAATCTAGAGAAGTGC-TACCTGCGCTGGA--CCGTGTACAAGTCTCCTGGAATGGAGCATCACAGAGGGTGAGAATCCCGTCTTTGACATGGAC--TGCCAGAGCTCAACAGGTGTGCTCTCGAAGAGTCGAGTTGTTTGGGAATGCAGCTCAAAATGGGTGGTAAATGCCATCTAAAGCTAAATATTGGCGAGAGACCGATAGCGAACAAGTACCGTGAGGGAAAGATGAAAAGAACTTTGGAAAGAGAGTTAAACAGTACGTGAAATTGCTGAAAGGGAAACGCTTGAAGTCAGTCGCGTC-GGTCGGAAATCAACC-TT--GCTCCTGCTGGGTGTACTTTTC---GTC-CGATGGGTCAGCGTCAGTTTTGGTCGCTGGATAAA-GTCC-TTGGGAATGTGGCATC-CT-----CGGATGTGTTATAGCCCTTTG-ACGCACGCAGCGGCTGGGATTGAGGAATTCAGCAC--GCCC------TCTGGGGC----TGGGGA--C---TTGTCCCACAAC-----GGTGCTTAGGAT-GCTGGCG-TAATGGCTTTAATCGACCCGTCTTGAAACACGGACCAAGGAGTCTAACATGCCTGCGAGTGTTTGAGTGG--AAAACTCATGCGCGCAATGAAAGTG-A--AGGTTGAGATCCCTGTC-----------GT-GGGGAGCATCGACGCCCAGACCAGACCTTCTTGCGACGGATCTGC-GGTAGAGCATGCATGTTGGGACCCGAAAGATGGTGAACTATGCCTGAATAGGGTGAA?????????????????????????????????????????????????????????????????????????????????????????????????????????????????????????????????????????????????????????????????????????????????????????????????????????????????????????????????????????????????????????????????????????????????????????????????????????????????????????????????????????????????????????????????????????????????????????????????????????????????????????????????????????????????????????????????????????????????????????????????????????????????????????????????????????????????????????????????????????????????????????????????????????????????????????????????????????????????????????????????????????????????????????????????????????????????????????????????????????????????????????????????????????????????????????????????????????????????????????????????????????????????????????????????????????????????????????????????????????????????????????????????????????????????????????????????????????????????????????????????????????????????????????????????????????????????????????????????????????????????????????????????????????????????????????????????????????????????????????????????????????????????????????????????????????????????????????????????????????????????????????????????????????????????????????????????????????????????????????????????????????????????????????????????
>Inosperma_sp__BB3233
AACAAGGTTTCCGTAGGTGAACCTGCGGAAGGATCATTATTGAAAT----GR---CATGA-----TAAAGCTGTTGCTGGTTTC------------TCACTGTGCACGCT------TTGTCT-TTTCTCATAT--CCCAC----TTTGTGCACCATTT----GTAG---------ACT------TGT---GTATCT-GAG----CTTC-------AAGCTCAGATG---ATT-GGGGACTGC-------------------------TGCT--TGGCTTTTCCTGTGATCT------TGT-CTATGAC-----CTTTTTYATACACACA--------AACTAGTATTGATGTC---------------TTGT---------AATAAATGACAAATATACAACTTTCAGCAACGGATCTCTTGGCTCTCGCATCGATGAAGAACGCAGCGAAATGCGATAAGTAATGTGAATTGCAGAATTCAGTGAATCATCGAATCTTTGAACGCATCTTGCGCTCCTTGG-TATTCCGAGGAGCATGCCTGTTTGAGGGTCA--TTA--ATATCTCAA-CTCCCATGTCACTAT----------GGACAGTTGGATTTGGAGGGT----TTGTGCAGGC------------------TGAG-TCTGCTCCTCTGAAATGCATTGGCRGC-------------ATTTGTGTGT---GACCTGCTT-TGGATGTGATA----GTTATCTGCATCCATTTGGA-------------------------------CT-GCACTTT--GCTGA----------ATATAAA-------TCTCAT----TTGCTTGACCTCAAATCAGGTAGGACTACCCGCTGAACTTAAGCATATTTAAGCATATCAATAAGCGGAGGAAAAGAAACTAACAAGGATTCCCTTAGTAACTGCGAGTGAAGTGGGAAGAGCTCAAATTTGTAAT-CTGGCA---GCTATAC-AGTTGTCCGAATTGTAATCTGGAGAAGTGT-TACCTGTGCTGGA--CCATGTATAAGTCTCCTGGAATGGAGCATCATAGAGGGTGAGAATCCCGTCTTTGACATGGAC--TCCCAGGACTTTAATGGTGCGCTCTCAAAGAGTCGAGTTGTTTGGGAATGCAGCTCAAAATGGGTGGTAAATGCCATCTAAAGCTAAATACTGGCGAGAGACCGATAGCGAACAAGTACCGTGAGGGAAAGATGAAAAGAACTTTGGAAAGAGAGTTAAACAGTACGTGAAATTGCTGAAAGGGAAACGCTTGAAGTCAGTCACATC-AGCTGGAAATCAACCTTT--GCTTTTGCTTGGTGTACTTTCC---ATC-TGATGGGTCAGCATCAATTTTGGCTGCTGGATAAA-GTTC-TTGGGAATGTAGCATC-TC-----AGGATGTGTTATAGCTCTTGG-ACGTATACAGCAGTTGGGATTGAGGAACTCAGCAC--GCC-------ACATTGGC----TGGGC-------TTGTC-CACAT----AA-NNNNNNNNNNN-NNNGGCA-TAATGGCTTTAATCGACCCGTCTTGAAACACGGACCAAGGAGTNTAACATACCTGCAAGTGTTTGGGTGG--AAAACTCATGCGCGTAATGAAAGTG-A--TGGTTGAGATCCCTGTC-----------AT-GGGGAGCATCGACACCCAGACCAGACCTT-CTGTGACGGATCTGCGGGTAGAGCATGTATGTTGGGACCCGAAAGATGGTGAACTATGCCTGAATAGGGTGAAGCCAGAGGAAACTCTGGTGGAGGCTCGTAGCGATTCTGACGTGCAAATCGATCGTCAAATTTGGGTATAGGGGCGAAAGACTAATCGAACCATCTAGTAGCTGGTTCCTGCCGAAGTTTCCCTCAGGATAGCAGAAACTCG---TATCAGATTTATGTGGTAAAGCGAATGATTAGAGGCCTTGGGGTTGAAACAACCTTAACCTATTCTCAAACTTTAAATATGTAAGAACAAGCTGTCTCTTGA--TTGGACTGCTT-GGCGATTGAGAGTTTCTAGTGGGCCATTTTTGGTAAGCAGAACTGGCGATGC-GGGATGAACCGAACGTGAGGTTAAGGTGCCGGAATTCACGCTCATCAGACACCACAAAAGGTGTTAGTTCATCTAGACAGCAGGACGGTGGCCATGGAAGTCGGAATCCGCTAAGGAGTGTGTAACAACTCACCTGCCGAATGAACTAGCCCTGAAAATGGATGGCGC----TTAAG-CG---TGATACCCAT???????????????????????????????????????????????????????????????????????????????????????????????????????????????????????????????????????????????????????????????????????????????????????????????????????????????????????????????????????????????????????????????????????????????????????????????????????????????????????????????????????????????????????????????????????????????????????????????????????????????????????????????????????????????????????????????????????????????????????????????????????????????????????????????????????????????????????????????????????????????????????????????????????????????????????????????????????????????????????????????????????????????????????????????????????????????????????????????????????????????????????????????????????????????????????????????????????????????????????????????????????
>Inosperma_sp__PC96013
?????????????????????????????AGGATCATTATCGAAAC----AG---CATGA-----TAAAGCTGTTGCTGGCCTC------------TTGCCGTGCACGCT------TGTCAT-CTTC---------ACATCCA-CTTGTGCACTATTT----GTAG---------ACCTR--TATGC---ATATCT-GAC----CTC----------GCTCAGATG---ATTGGGGGACTGCT------------------------------TGGCTTTCCCTGTGAAAC------AGT-CTATGAC-----CTTTTTCATACACAAA-------CTAGTATC--TGATGTC---------------TTGT---------AATAAATGACAAATATACAACTTTCAGCAACGGATCTCTTGGCTCTCGCATCGATGAAGAACGCAGCGAAATGCGATAAGTAATGTGAATTGCAGAATTCAGTGAATCATCGAATCTTTGAACGCATCTTGCGCTCCTTGG-TATTCCGAGGAGCATGCCTGTTTGAGGGTCA--TTA--ATATCTCAA-CTCTCTATAGTG--TCATTGCTATGGAAAGGTTGGATTTGGAGGAT----TTGTGCAGGCAAA-----------A---TCAG-TCTGCTCCTCTGAAATGTATTGGCAGC-------------ACTTGTGTGGGCACACCTGCTT-TGGATGTGATA----GTTATCTGCATTCAATTGGA-------------------------------CT-GCACTCT--GCTGATA------G-AATAAAG-------CCTCAT----TTGCTTGACCTCAAATCA????????????????????????????????????????????????????????????ACTAACAAGGATTCCCTTAGTAACTGCGAGTGAAGTGGGAAGAGCTCAAATTTGAAAT-CTGGCA---GCTCTAT-AGTTGTCCGAATTGTAATCTGGAGAAGTGC-TACCTGTGCTGGA--CCATGTACAAGTCTCCTGGAATGGAGCATCATAGAGGGTGAGAATCCCGTCTTTGACATGGAC--TCCCAGGACTTCAATGGTATGCTCTCAAAGAGTCGAGTTGTTTGGGAATGCAGCTCAAAATGGGTGGTAAATGCCATCTAAAGCTAAATATTGGCGAGAGACCGATAGCGAACAAGTACCGTGAGGGAAAGATGAAAAGAACTTTGGAAAGAGAGTTAAACAGTACGTGAAATTGCTGAAAGGGAAACGCTTGAAGTCAGTCGCATC-AGCTGGAAATCAACCTTT--GCTTTTGCTTGGTGTACTTTCC---ATCTTGATGGGTCAGCATCAATTTTGGTTGCTGGATAAA-GTTC-TTGGGAATGTAGCATC-TC-----AGGATGTGTTATAGCTCTTGG-ACGTATACAGCAGTTGGGATTGAGGAACTCAGCAC--GCC-------ATATAGGC----TGGGC-------TTGTC-CACAT----AACGTGCTTAGGAT-GCTGGCA-TAATGGCTTTAATCGACCCGTCTTGAAACACGGACCAAGGAGTCTAACATGCCTGCAAGTGTTTGGGTGG--AAAACCCATGCGCGCAATGAAAGTG-A--TAGTTGAGATCCCTGTC-----------AT-GGGGAGCACCGACGCCCAGACCAGAGCTT-TTGTGACGGATCTGC-GGTAGAGCATGCATGTTGGGACCCGAAAGATGGTGAACTATGCCTGAATAGGGTGAAGCCAGAGGAAACTCTGGTGGAGGCTCGTAGCGATTCTGACGTGCAAATCGATCGTCAAATTTGGGTATAGGGGCGAAAGACTAATCGAACCATCTAGTAGCTGGTTCCTGCCGAAGTTT??????????????????????????????????????????????????????????????????????????????????????????????????????????????????????????????????????????????????????????????????????????????????????????????????????????????????????????????????????????????????????????????????????????????????????????????????????????????????????????????????????????????????????????????????????????????????????????????????????????????????????????????????????????????????????????????????????????????????????????????????????????????????????????????????????????????????????????????????????????????????????????????????????????????????????????????????????????????????????????????????????????????????????????????????????????????????????????????????????????????????????????????????????????????????????????????????????????????????????????????????????????????????????????????????????????????????????????????????????????????????????????????????????????????????????????????????????????????????????????????????????????????????????????????????????????????????????????????????????????????????????????????????????????????????????????????????????????????????????????????????????????????????????????????????????????????????????????????????????????
>Inosperma_sp__PC96073
AACAAGGTTTCCGTAGGTGAACCTGCGGAAGGATCATTACTGAAAT----GA---CATGA-----TAAAGCTGTTGCTGGCTTCT-----------TCGCTGTGCACGCT------TGTCAT-TCTCT-------TACATCCA-CTTGTGCACCATTT----GTAG---------ACTT-----TGT---GTATTT-GAG----CTC---------AGCTCAGATG---ATTGGGGGACTGC-------------------------TTGT--TGGCTTTCCCTGTGATC-------AGT-CTATGAC-----CTTTTTCATACGCGAC--------TAGTATTGATGATGTC---------------TTTT----------AATAATGACAAATATACAACTTTCAGCAACGGATCTCTTGGCTCTCGCATCGATGAAGAACGCAGCGAAATGCGATAAGTAATGTGAATTGCAGAATTCAGTGAATCATCGAATCTTTGAACGCATCTTGCGCTCCTTGG-TATTCTGAGGAGCATGCCTGTTTGAGGGTCA--TTA--ATATCTCAA-CTTCCATAGTT---------TAATGGACAAGTTGGACTTGGAGGAT----TTGTGCAGGCAAT---------------TGGG-TCTGCTCCTCTGAAATGCATTGGCAGC-------------ACTTGTGTGG---GACCTGCTT-TGGATGTGATAA-TAGTTATCTGCATTCAATTGGA-------------------------------CTCTCACTTT--GCTGATA------AGACTTTTG-------TCTCAT----TTGCTTGACCTCAAATCAGGTAGGACTACCCGCTGAACTTAAGCATATTTAAGCATATCAATAAGCGGAGGAAAAGAAACTAACAAGGATTCCCTTAGTAACTGCGAGTGAAGTGGGAAGAGCTCAAATTTGTAAT-CTGGCA---GCTCTAT-GGCTGTCCGAATTGTAATCTGGAGAAGTGC-TACCTGTGCTGGA--CCATGTAAAAGTCTYCTGGAATGGAGCATCATAGAGGGTGAGAATCCCGTCTTTGACATGGAC--TCCCAGGACTTT-ATGGTACGCTCTCAAAGAGTCGAGTTGTTTGGGAATGCAGCTCAAAATGGGTGGTAAATGCCATCTAAAGCTAAATATTGGCGAGAGACCGATAGCGAACAAGTACCGTGAGGGAAAGATGAAAAGAACTTTGGAAAGAGAGTTAAACAGTACGTGAAATTGCTGAAAGGGAAACGCTTGAAGTCAGTCGCATC-AGCTGGAAATCAACCTTT--GCTTTTGCTTGGTGTACTTTCT---GTC-TGATGGGTCAGCATCAATTTTGGCTGCTAGATAAA-GTTC-TTGGGAATGTAGCATC-TC-----AGGATGTGTTATAGCTCTTGG-ACGTATATGGCAGTTGGGATTGAGGAACTCAGCAC--GCC-------TCATAGGC----TGGGC-------TTGTC-CACAT----AACGTGCTTAGGAT-GCTGGCA-TAATGGCTTTAATCGACCYGTCTTGAAACACGGACCAAGGAGTCTAACATGCATGCGAGTGTTTGGGTGG--AAAACCCATGAGCATAATGAAAGTG-A--TGGTTGAGATCCCTGTC-----------AT-GGGGAGCATCGACGCCCAGACCAGACCTT-CTGTGACGGATCTGC-GGTAGAGCATGTATGTTGGGACCCGAAAGATGGTGAACTATGCCTGAATAGGGTGAAGCCAGAGGAAACTCTGGTGGAGGCTCGTAGCGATTCTGACGTGCAAATCGATCGTCAAATTTGGGTATAGGGGCGAAAGACTAATCGAACCATCTAGTAGCTGGTTCCTGCCGAAGTTTCCCTCAGGATAGCAGAAACTCA---TATCAGATTTATGTGGTAAAGCGAATGATTAGAGGCCTTGGGGTTGAAACAACCTTAACCTATTCTCAAACTTTAAATATGTAAGAACAAGCTGTCTCTTGA--TTGGACTGCTT-GGCGATTGAGAGTTTCTAGTGGGCCATTTTTGGTAAGCAGAACTGGCGATGC-GGGATGAACCGAACGTGAGGTTAAGGTGCCGGAATTCACGCTCATCAGACACCACAAAAGGTGTTAGTTCATCTAGACAGCAGGACGGTGGCCATGGAAGTCGGAATCCGCTAAGGAGTGTGTAACAACTCACCTGCCGAATGAACTAGCCCTGAAAATGGATGGCGC----TTAAG-CG---TGATACCCATACCTCA-CCGTCAGT-GTTGAAG-TGATGCACTGA-CGAGTAGGCAGGCGTGGAGGTCAGTGAAGAAGCCTAGGCAGTGATGCTGGGTGAAACGGCCTCTAGTGCAGATC?????????????????????????????????????????????????????????????????????????????????????????????????????????????????????????????????????????????????????????????????????????????????????????????????????????????????????????????????????????????????????????????????????????????????????????????????????????????????????????????????????????????????????????????????????????????????????????????????????????????????????????????????????????????????????????????????????????????????????????????????????????????????????????????????????????????????????????????????????????????????????????????????????????????????????????????????????????????????????????????????????????????????????????????????????????????????????????
>Inosperma_subhirsutum_JV11950
?????????????????????????????????????????????????????????????????????????????????????????????????????????????????????????????????????????????????????????????????????????????????????????????????????????????????????????????????????????????????????????????????????????????????????????????????????????????????????????????????????????????????????????????????????????????????????????????????????????????????????????????????????????????????????????????????????????????????????????????????????????????????????????????????????????????????????????????????????????????????????????????????????????????????????????????????????????????????????????????????????????????????????????????????????????????????????????????????????????????????????????????????????????????????????????????????????????????????????????????????????????????????????????????????????????????????????????????????????????????????????AGCATATCAATAAGCGGAGGAAAAGAAACTAACAAGGATTCCCTTAGTAACTGCGAGTGAAGAGGGAAAAGCTCAAATTTGTAAT-CTGGCA---GTC-TTT-GGCCGTCCGAGTTGTAATCTAAAGAAGTGC-TACCTGCGCTGGA--CCATGTACAAGTCTCCTGGAATGGAGCATCATAGAGGGTGAGAATCCCGTCTTTGACATGGAC--TGCCAGAGCT-TATAGGTGCGCTCTCAAAGAGTCGAGTTGTTTGGGAATGCAGCTCAAAATGGGTGGTAAATGCCATCTAAAGCTAAATATTGGCGAGAGACCGATAGCGAACAAGTACCGTGAGGGAAAGATGAAAAGAACTTTGGAAAGAGAGTTAAACAGTACGTGAAATTGCTGAAAGGGAAACGCTTGAAGTCAGTCGCATC-AGTTGGAAATCAACC-TT--GCTTTTGCTGGGTGTACTTTCC---GTC-TGATGGGTCAGCATCAATTTTGATCGCTGGATAAA-GTTC-TTGGGAATGTGGCATC-TT-----TGGATGTGTTATAGCCCTTGG-ACATATGCAGTGGTTGGGATTGAGGAACTCAGCAC--GCC-------GCAA-GGC----TGGGG-----C-TTGTC-CACAA----CACGTGCTTAGGAT-GCTGGCA-TAATGGCTTTAATCGACCCGTCTTGAAACACGGACCAAGGAGTCTAACATGCTTGCGAGTGTTTGAGTGG--AAAACTCATGCGCGTAATGAAAGTG-A--TAGTTGAGATCCCTGTC-----------AT-GGGGAGCATCGATGCCCAGACCAGACCTT-TTGTGACGGATCTGC-GGTAGAGCATGTATGTTGGGACCCGAAAGATGGTGAACTATGCCTGAATAGGGTGAAGCCAGAGGAAACTCTGGTGGAGGCTCGTAGCGATTCTGACGTGCAAATCGATCGTCAAATTTGGGTATAGGGGCGAAAGACTAATCGAACCATCTAGTAGCTGGTTCCTGCCGAAGTTTCCCTCAGGATAGCAGAAACTCG---TATCAGATTTATGTGGTAAAGCGAATGATTAGAGGCCTTGGGGTTGAAACAACCTTAACCTATTCTCAAACTTTAAATATGTAAGAACAAGCTGTCTCTTGA--TTGGACTGCTT-GGCGATTGAGAGTTTCTAGTGGGCCATTTTTGGTAAGCAGAACTGGCGATGC-GGGATGAACCGAACGTGAGGTTAAGGTGCCGGAATTCACGCTCATCAGACACCACAAAAGGTGTTAGTTCATCTAGACAGCAGGACGGTGGCCATGGAAGTCGGAATCCGCTAAGGAGTGTGTAACAACTCACCTGCCGAATGAACTAGCCCTGAAAATGGATGGCGC----TTAAG-CG---TGATACCCATACCTCA-CCATCAGT-GT????????????????????????????????????????????????????????????????????????????????????????????CCCGCTGAGACCCCAGAAGGTCAAGCTTGTGGTTTGGTGAAGAATTTGGCTTTGATGGCCTGCATCTCTGTTGGTTCATTTTCCGGGCCTGTCATTGAGTTCTTGGAAGAGTGGGGTCTGGAATCGTTGGAAGAGAATGCACATTCATCAACGCCGTTCACCAAGGTGTTTGTGAATGGCGTTTGGATTGGTGTACACCGCGATGCAGCTAACCTTGTGAAGACTTTGAAGCGATTGAGGAGAAGAGACGACATTAGTACGGAGATTTCAGTTGTCAGAGATATTCGAGAGAGAGAGATGAGGGTATACACGGATGCAGGTCGAGTTTGCAGGCCGCTATTCATTGTGGAGGATCAACAGCTGGTTTTGCAAAAAAAACACGTCAGGTGGCTTAATAACGGGGTTGATGAGGAAGGGCAGGAGTTCAAGTGGGAGCAGATGATCAAGGGTGGTATCATCGAGTTACTTGACTCCGAAGAGGAGGAAACGGTCATGATCTCGATGACACCTGAAGACCTGGAGAATTCGCGGTTGCAACAAAGAGGGATTGATCCCCACGCAAATGACGGCGAATTCGATCCTGCTGCTCGTTTGAAGGCTGGGACTCATGCACATACTTGGACACATTGCGAAATTCATCCAAGCATGATTCTTGGCATCTGCGCCAGCATCATTCCCTTCC???????????????
>Inosperma_subsphaerosporum_FYG5848
AACAAGGTTTCCGTAGGTGAACCTGCGGAAGGATCATTATCGAGGTTATAAA---CATGA------TGAGTTGTTGCTGGTCCCT------AGGGACAGTCGTGCACGCT------TGTCAT-TCTTCATTTT--TCAACATCCCTTGTGCACCTTTT----GTAG---------ATCTTGAA-ACTGTTTTGTCT-GAGC--CTTT---------TCAGATGGCG---TTT--AGGACTGCTTTGCATAGAT------------TTTTGC--GGGCTTTCCTTTGTTA---TTCTTGAT-CTATGTTTT-----CCTTTGCATACTCC--AGTGTAATCTATTCAGAAGGCA--ATTGAAGATGCATTT-----TGTGTCTTTATAAATGTGGAATACAACTTTCAGCAACGGATCTCTTGGCTCTCGCATCGATGAAGAACGCAGCGAAATGCGATAAGTAATGTGAATTGCAGAATTCAGTGAATCATCGAATCTTTGAACGCATCTTGCGCTCCTTGG-TATTCTGAGGAGCATGCCTGTTTGAGTGTCA--TCA--ATATCTCAA-CCATGCTGGTTTT-GTTT--ACTGGTGTGGCTTGGACTTGGGGTTG-C----ATGCAGGCTTT------------TATATGG-TCTGCTCTCCTGAAATGAATGAGTGGG-------------GTCT---------AGCCTGCAT-TAGGTGTGATA----ATTATCTGCATCTAGTCGTT-GGT---------------------------TC-ATTGC-----CCATTT------GTCTTTTTG-------ATTGATTTTATGACTTGATCTCAAATCAGGTAGGACTACCCGCTGAACTTAAGCATAT??????????????????????????????????????????????TTAGT-ACTGCGAGTGAACTGGGATGAGCTCAAATTTGTAAT-CTGGCA---GTC-CTT-GGCTGTCCGAGTTGTAATCTAGAGAAGTGCTTACCTGCGCTGGA--CCATGTACAAGTCTCCTGGAATGGGGCATCACAGAGGGTGAGAATCCCGTCTTTGACATGGAC--CGCCAGTGCTTT-CAGGTGCGCTCTCAAAGAGTCGAGTTGTTTGGGAATGCAGCTCAAAATGGGTGGTAAATGCCATCTAAAGCTAAATACTGGCGAGAGACCGATAGCGAACAAGTACCGTGAGGGAAAGATGAAAAGAACTTTGGAAAGAGAGTTAAACAGTACGTGAAATTGCTGAAAGGGAAACGCTTGAAGTCAGTCGCATT-GGTCGGAAATCAACC-TT--GCTCTTGCTTGGTGTACTTTCC---GTT-CGATGGGTCAGCATCAGTTTTGGTTGCTGGATAAA-GTTC-TTGGGAATGTGGCATC-TC-----TGGATGTGTTATAGCCCTTGG-ATGCATACAGCAGCTGGGATTGAGGATCTCAGCAC--GCC-------GTGA-GGC----TGGGGCA-TTT-TTGCT-CACAC----AATGTGCTTAGGAT-GCTGGCA-TAATGGCTTTAATCGACCCGTCTTGAAACACGGACCAAGGAGTCTAACATGCCTGCGAGTGTTTGGGTGG--AAAACCCATGCGCGTAATGAAAGTG-A--TGGTTGAGATCCCTGTC-----------GT-GGGGAGCATCGACGCCCAGACCGGACCTT-TTGCGATGGATCTGC-GGTAGAGCATGCATGTTGGGACCCGAAAGATGGTGAACTATGCCTGAATAGGGTGAAGCCAGAGGAAACTCTGGTGGAGGCTCGTAGCGATTCTGACGTGCAAATCGATCGTCAAATTTGGGTATAGGGGCGAAAGACTAATCGAACCATCTAGTAGCTGGTTCCTGCCGAAGTTTCCCTCAGGATAGCAGAAACTCG---TATCAGATTTATGTGGTAAAGCGAATGATTAGAGGCCTTGGGGTTGAAACAACCTTAACCTATTCTCAAACTTTAAATATGTAAGAACAAGCTGTCTCTTGA--TTGGACTGCTT-GGCGATTGAGAGTTTCTAGTGGGCCATTTTTGGTAAGCAGAACTGGCGATGC-GGGATGAACCGAACGTGAGGTTAAGGTGCCGGAATTCACGCTCATCAGACACCACAAAAGGTGTTAGTTCATCTAGACAGCAGGACGGTGGCCATGGAAGTCGGAATCCGCTAAGGAGTGTGTAACAACTCACCTGCCGAATGAACTAGCCCTGAAAATGGATGGCGC----TTAAG-CG---TGATACCCATACCTCA-CCGTCAGC-GTTGAAG-TGATGCGCTGA-CGAGTAGGCAGGCGTGGAGGTCAGTGAAGAAGCCTGG-CAGCG??????????????????????????????????????????????????????????????????????????ATTTGGCATTGATGGCCTGTATCTCTGTCGGTTCGTTTTCTGGACCTGTCATCGAGTTCTTGGAGGAGTGGGGACTGGAATCTTTGGAAGAGAACGCGCATTCGCAAACGACGTTTACTAAGGTGTTCGTGAACGGCGTTTGGATTGGTGTGCATCGTGACGCAGCTAACCTTGTGAAGACTCTGAAGAGGTTAAGGAGAAGAGACGACATCAGTACGGAAATTTCAGTTGTCAGAGATATTCGGGAAAGGGAAATGAGAGTATACACGGATGCGGGTCGAGTTTGTAGACCGCTATTTATCGTGGAAGATCAACAGTTGGTGTTGCAAAAGAAACATATCAGGTGGCTCAATAATGGAGTTGATGACGAAGGACAGGAATTCAAGTGGGAACAACTGATCAAGGGTGGTATTATCGAGCTGCTCGATTCTGAAGAGGAGGAGACGGTTATGATCTCGATGACGCCTGAAGACCTGGAAAACTCCCGGTTGCAACAGAGAGGTATTGATCCTCATGCAAACGATGGCGAGTTCGATCCTGCAGCTCGTCTAAAGGCTGGAACCCACGCACATACTTGGACACATTGCGAGATTCATCCAAGTATGATTCTTGGAATTTGTGCTAGTATAATTCCTTTCCCCGATCATAACCAGG
>Inosperma_vinaceobrunneum_PBM2951
??????????????????????????????????????????????????????????????????????????????????????????????????????????????????????????????????????????????????????????????????????????????????????????????????????????????????????????????????????????????????????????????????????????????????????????????????????????????????????????????????????????????????????????????????????????????????????????????????????????????????????????????????????????????????????????????????????????????????????????????????????????????????????????????????????????????????????????????????????????????????????????????????????????????????????????????????????????????????????????????????????????????????????????????????????????????????????????????????????????????????????????????????????????????????????????????????????????????????????????????????????????????????????????????????????????????????????????????????????????????????TTAAGCATATCAATAAGCGGAGGAAAAGAAACTAACCAGGATTCCCTTAGTAACTGCGAGTGAACTGGGAAGAGCTCAAATTTGTAAT-CTGGCG---GTC-TCT-GGCCGTCCGAGTTGTAATCTAGAGAAGTGCTTACCTGCACTGGA--CCATGTACAAGTCTCCTGGAATGGAGCGTCATAGAGGGTGAGAATCCCGTCTTTGACATGGAC--TGCCAGGGCTCAACAGGTGCGCTCTCGAAGAGTCGAGTTGTTTGGGAATGCAGCTCAAAATGGGTGGTAAATGCCATCTAAAGCTAAATATTGGCGAGAGACCGATAGCGAACAAGTACCGTGAGGGAAAGATGAAAAGAACTTTGGAAAGAGAGTTAAACAGTACGTGAAATTGCTGAAAGGGAAACGCTTGAAGTCAGTCGCATC-GTCTGGAAATCAACC-TY--GCTCTTGCTGGGTGTACTTTCC---GTC-YGATGGGTCAGCATCAGTTTCGGCCGCTGGACAAG-GTCT-TTGGGAATGTGGCATC-TC-----AGGATGTGTTATAGCCCTTTG-GCAGATGCAGTGGCCGGGACTGAGGAACTCGGCGC--GCC-------GCGA-GGC----TGGGACG-CTCGTCGTC-CACACC---AACGCGCCTAGGAT-GCTGGCG-TAATGGCTTTAATCGACCCGTCTTGAAACACGGACCAAGGAGTCTAACATGCCTGCGAGTGTTTGGGTGG--AAAACCCATGCGCGCAATGAAAGTG-A--AGGTTGAGATCCCTGTC-----------GT-GGGGAGCATCGACGCCCAGACCAGACCTT-CTGTGACGGCTCTGC-GGTAGAGCATGCATGTTGGGACCCGAAAGATGGTGAACTATGCCTGAATAGGGTGAAGCCAGAGGAAACTCTGGTGGAGGCTCGTAGCGATTCTGACGTGCAAATCGATCGTCAAATTTGGGTATAGGGGCGAAAGACTAATCGAACCATCTAGTAGCTGGTTCCTGCCGAAGTTTCCCTCAGGATAGCAGAAGCTCG---TATCAGATTTATGTGGTAAAGCGAATGATTAGAGGCCTTGGGGTTGAAACAACCTTAACCTATTCTCAAACTTTAAATATGTAAGAACAGGCCGTCTCTTGA--TTGGACTGCCT-GGCGATTGAGAGTTTCTAGTGGGCCATTTTTGGTAAGCAGAACTGGCGATGC-GGGATGAACCGAACGTGGGGTTAAGGTGCCGGAATTCACGCTCATCAGACACCACAAAAGGTGTTAGTTCATCTAGACAGCAGGACGGTGGCCATGGAAGTCGGAACCCGCTAAGGAGTGTGTAACAACTCACCTGCCGAATGAACTAGCCCTGAAAATGGATGGCGC----TTAAG-CG---TGATACCCATACCTCA-CCGTCGGC-GTTGAAG-TGACGCGCCGA-CGAGTAGGCAGGCGTGGAGGTCAGTGAGGAAGCCTTGGCAGCGATGCTGGGTGAAACGGCCTCTAGTGCAGATC??????GAGACTCCCGAAGGTCAAGCTTGTGGTCTCGTGAAGAATTTGGCATTGATGGCTTGTATTTCTGTTGGTTCATTTTCCGGGCCTGTCATTGAGTTCTTGGAAGAGTGGGGTCTGGAATCGTTGGAAGAGAATGCGCATTCATCAACGGCGTTCACTAAAGTGTTCGTTAATGGTGTTTGGATTGGTGTGCATCGTGATGCAGCTAACCTTGTGAAGACTCTGAAGCGATTGAGGAGAAGAGACGACATCAGTACGGAGATTTCGGTTGTCAGAGAYATTCGAGAAAGAGAAATGAGGGTATATACGGATGCAGGTCGAGTTTGTCGGCCGCTGTTCATTGTGGAAGATCAACAGTTGGTCTTGCAAAAGAAACACATCCGGTGGTTAAATAACGGGGTTGATGATGAAGGGCAGGAGTTCAAGTGGGAGCAGCTGATTAAAGGTGGTATCATCGAGCTGCTTGACTCAGAAGAGGAAGAGACAGTCATGATCTCGATGACGCCTGAAGACCTGGAGAATTCRCGGTTGCAACAACGAGGGATTGATCCCCACGCAAACGATGGCGAGTTCGATCCCGCTGCTCGTCTGAAGGCTGGAACTCATGCACATACTTGGACACATTGCGAGATTCATCCAAGTATGATYCTTGGCATTTGTGCCAGTATCATTCCTTTCCCCGACCATAACCAGG
>Inosperma_vinaceum_AMB18747
???????????????GGTGAACCTGCGGAAGGATCATTATYGAAAT----AA---GAAAAGGCGATGGAGCTGTYGCTGGCCCTT------------GGCYGTGCACGCT------CGTCGTCCCCTCATTTC--TCCATCTC-TTTGTGCATCGCTT--GTGTAG---------ATC---------------------------------------------------ATT--AGGACTGCTTTGCGAATGGGG---AGACCCTTTTGGT-GGGGCTTTCCTTG------------GAT-CTACGTCC------TCTTCACATGCTCC--AGTGTAA--TATTAGGAAGGAA--AT------------------------TTATGAAATTGTTTATACAACTTTCAGCAACGGATCTCTTGGCTCTCGCATCGATGAAGAACGCAGCGAAATGCGATAAGTAATGTGAATTGCAGAATTCAGTGAATCATCGAATCTTTGAACGCATCTTGCGCTCCTTGG-TATTCCGAGGAGCATGCCTGTTTGAGGGTCA--TTA--ATATCTCAA-CCACATCTGT------------GTGTGTGGCTTGGACTTGGGGGGA----CAGTGCAGGGACT-----------TGTGTGGT-CCTGCTCCCCTGAAATGCATGAGCGGT----------------TTTGTGT-GACCYCTGCTC-TAGGTGTGATAA--ACATATCTGCATCTGACCAGG-GCT---------------------------CC-GAGCT----GCCATAG-----GAGAAAAGGC---C---CCTTTG----CTCTTTGACCTC????????????????????????????????????CTAAGCATATCAATAAGCGGAGGAAAAGAAACTAACCAGGATTCCCCTAGTAACTGCGAGTGAACCGGGAAGAGCTCAAATTTGTAAT-CTGGCG---GTC-TCT-GGCCGTCCGAGTTGTAATCTAGAGAAGTGCTTACCTGCGCTGGA--CCATGTACAAGTCTCCTGGAATGGAGCGTCATAGAGGGTGAGAATCCCGTCTTTGACATGGAC--TGCCAGAGCTCAACAGGTGCGCTCTCGAAGAGTCGAGTTGTTTGGGAATGCAGCTCAAAATGGGTGGTAAATGCCATCTAAAGCTAAATATTGGCGAGAGACCGATAGCGAACAAGTACCGTGAGGGAAAGATGAAAAGAACTTTGGAAAGAGAGTTAAACAGTACGTGAAATTGCTGAAAGGGAAACGCTTGAAGTCAGTCGCATC-GTCTGGAAATCAACC-TC--GCTCTTGCTGGGTGTACTTTCC---GTC-CGATGGGTCAGCATCAGTTTCGGCTGCTGGACAAG-GTCT-TTGGGAACGTGGCATC-TC-----AGGATGTGTTATAGCCCTTGG-GCAGATGCAGTGGCCGGGACTGAGGAACTCGGCGC--GCC-------GCGA-GGC----TGGGACA-CTTGTCGTC-CACACC---AACGCGCCTAGGAT-GCTGGCA-TAATGGCTTTAATCGACCCGTCTTGAAACACGGACCAAGGAGTCTAACATGCCTGCGAGTGTTTGGGTGG--AAAACCCATGCGCGCAATGAAAGTG-A--AGGTTGAGATCCCTGTC-----------GT-GGGGAGCATCGACGCCCAGACCAGACCTT-CTGTGACGGCTCTGC-GGTAGAGCATGCATGTTGGGACCCGAAAGATGGTGAACTATGCCTGAATAGGGTGAAGCCAGAGGAAACTCTGGTGGAGGCTCGTAGCGATTCTGACGTGCAAATCGATCGTCAAATTTGGGTATAGGGGCGAAAGACTAATCGAACC??????????????????????????????????????????????????????????????????????????????????????????????????????????????????????????????????????????????????????????????????????????????????????????????????????????????????????????????????????????????????????????????????????????????????????????????????????????????????????????????????????????????????????????????????????????????????????????????????????????????????????????????????????????????????????????????????????????????????????????????????????????????????????????????????????????????????????????????????????????????????????????????????????????????????????????????????????????????????????????????????????????????????????????????????????????????????????????????????????????????????????????????????????????????????????????????????????????????????????????????????????????????????????????????????????????????????????????????????????????????????????????????????????????????????????????????????????????????????????????????????????????????????????????????????????????????????????????????????????????????????????????????????????????????????????????????????????????????????????????????????????????????????????????????????????????????????????????????????????????????????????????????????????
>Inosperma_viridipes_PBM3767
AACAAGGTTTCCGTAGGTGAACCTGCGGAAGGATCATTACTGAAGC----AT---CACGA------CGAGTTGTTGCTGGTC--------GAAAGACATTTGTGCACGCT------TGTTGT-CCTTCATTTC--TCCATCAA-TTTGTGCACCACTT--GTGTGG---------ATCTT-----------TGTCC-GAG---TTTC---------ATCTTGGACG---ATT--GGGACTGCTTTGCAAAGTT--------GCTATTT-GT-GGGGCTTTCCTTGTA------------T-CTGCATGTT---TTTTTACATATACACC--GATAATAA-TG-------------AATGA----------------------ATGTTTTATTGTTATACAACTTTCAGCAACGGATCTCTTGGCTCTCGCATCGATGAAGAACGCAGCGAAATGCGATAAGTAATGTGAATTGCAGAATTCAGTGAATCATCGAATCTTTGAACGCATCTTGCGCTCCTTGG-TATTCCGAGGAGCATGCCTGTTTGAGTGTCA--TTA--ACATCTCAA-CCACATCCATCTT-------GTGTTTGTGGCTTGGACTTGGAGGAA-T----GTGCAGGCTGT-------------ATAGTT-CCTGCTCCTCTGAAAAATATGAGTGGT-------------ACCTATATTG-G-AACTCTGGC-TAGGTGTGATA---CAT-ATCTGCATCTAATCAG-----TTA------------CCTA----TTGGTT-ATGCT----GCTGATC-------AGTTATGA-------CTTGAT----AAACTTGACCTCAAATCAGGTAGGACCACCCGCTGAACTTAA?????????????????AATAAGCGGAGGAAAAGAAACTAACAAGGATTCCCTTAGTAACTGCGAGTGAAGAGGGAAAAGCTCAAATTTGTAAT-CTGGCG---GTC-CTT-GGCCGTCCGAGTTGTAATCTAGAGAAGTGCTTACCTGCGCTGGA--CCATGTACAAGTCTCCTGGAATGGAGCATCATAGAGGGTGAGAATCCCGTCTTTGACATGGAC--TGCCAGAGCTTCATAGGTGCGCTCTCGAAGAGTCGAGTTGTTTGGGAATGCAGCTCAAAATGGGTGGTAAATGCCATCTAAAGCTAAATATTGGCGAGAGACCGATAGCGAACAAGTACCGTGAGGGAAAGATGAAAAGAACTTTGGAAAGAGAGTTAAACAGTACGTGAAATTGCTGAAAGGGAAACGCTTGAAGTCAGTCGCATC-GGTCGGAAATCAACC-TT--GCTTTTGCTGGGTGTACTTTCT---GTC-TGATGGGTCAGCATCAATTTTGATCGCTGGATAAA-GTTC-TTGGGAATGTGGCATC-TT-----TGGATGTGTTATAGCCCTTGG-ATGTATGCGGTGGTTGGGATTGAGGAACTCAGCATGGGCC-------GCAA-GGC-TTTTGGGG-----C-TTGTCTCACAA----AACATGCTTAGGAT-GCTGGCA-TAATGGCTTTAATTGACCCGTCTTGAAACACGGACCAAGGAGTCTAACATGCTTGCGAGTGTTTGAGTGG--AAAACTCATGCGCGTAATGAAAGTG-A--TAGTTGAGATCCCCGTC-----------GT-GGGGAGCATCGATGCCCAGACCAGACCTT-TTGTGACGGATCTGC-GGTAGAGCACGCATGTTGGGACCCGAAAGATGGTGAACTATGYCTGAATAGGGTGAAGCCAGAGGAAACTCTGGTGGAGGCTCGTAGCGATTCTGACGTGCAAATCGATCGTCAAATTTGGGTATAGGGGCGAAAGACTAATCGAACCATCTAGTAGCTGGTTCCTGCCGAAGTTTCCCTCAGGATAGCAGAAACTCA---TATCAGATTTATGTGGTAAAGCGAATGATTAGAGGCCTTGGGGTTGAAACAACCTTAACCTATTCTCAAACTTTAAATATGTAAGAACAAGCTGTCTCTTGA--TTGGACTGCTT-GGCGATTGAGAGTTTCTAGTGGGCCATTTTTGGTAAGCAGAACTGGCGATGC-GGGATGAACCGAACGTGAGGTTAAGGTGCCGGAATTCACGCTCATCAGACACCACAAAAGGTGTTAGTTCATCTAGACAGCAGGACGGTGGCCATGGAAGTCGGAATCCGCTAAGGAGTGTGTAACAACTCACCTGCCGAATGAACTAGCCCTGAAAATGGATGGCGC----TTAAG-CG---TGATACCCATACCTCA-CCATCAGT-GTTGAAG-TGACGCGCTGA-TGAGTAGGCAGGCGTGGAGGTCAGTGAAGAAGCCTAGGCAGTGA?????????????????????????????????GCGGAGACCCCAGAAGGTCAAGCTTGTGGTCTTGTGAAGAATTTGGCATTGATGGCCTGCATCTCTGTTGGTTCATTTTCTGGGCCTGTCATTGAGTTCTTGGAAGAGTGGGGTCTGGAATCGTTGGAGGAGAATGCACATTCATCAACACCGTTCACCAAGGTGTTTGTCAATGGCGTTTGGATTGGTGTACACCGCGATGCAGCTAACCTTGTGAAGACTTTGAAGCGATTGAGGAGAAGAGACGACATTAGTACGGAGATTTCGGTTGTCAGAGATATTCGAGAGAGAGAGATGAGGGTATACACGGATGCGGGTCGAGTTTGCAGGCCGCTATTCATTGTGGAGGATCAACAGCTGGTTTTGCAAAAAAAACACGTCAGGTGGCTTAATAACGGGGTTGATGAGGAAGGGCAGGAGTTCAAATGGGAGCAGATGATCAAGGGTGGCATCATCGAGTTACTTGACTCCGAAGAGGAGGAAACGGTCATGATCTCGATGACACCTGAAGACCTGGAGAATTCGCGGTTGCAACAAAGAGGGATTGATCCCCACGCGAATGACGGCGAATTCGATCCTGCTGCTCGTTTGAAGGCTGGGACTCATGCACATACTTGGACACATTGCGAAATTCATCCAAGCATGATCCTTGGCATCTGCGCCAGCATCATTCCCTTCCCCGACCATAACCAGG
>Inosperma_virosum_TFBT753
AACAAGGTTTCCGTAGGTGAACCTGCGGAAGGATCATTATTGAGAT----ACA-ACATGA------CGAGTTGTTGCTGGCCTTCTCTGT--GGGGCAATTGTGCACGCT------TGTTAT-TTCTCATTTA--CACATCC--TTTGTGCATCTTCT----GTAG---------ATTTGG------------------------------------------------TTT--AGGACTGCTTAGCAGGGGAGAGTATGACTTCTCTTGC--AGGCTTTCCTTGTTA----TTTCAGAT-CTATGTCT---TATATCTTGTATACTCC--AATAT-----ATATGAAGGCAA--ATTGAATGGCACATT-----TGTGT--CTTTATAATGCATATACAACTTTCAGCAACGGATCTCTTGGCTCTCGCATCGATGAAGAACGCAGCGAAATGCGATAAGTAATGTGAATTGCAGAATTCAGTGAATCATCGAATCTTTGAACGCATCTTGCGCTCCTTGG-TATTCCGAGGAGCATGCCTGTTTGAGTGTCA--TTATTCTATCTCAA-CCATTTCTATTT-------GTTGGATATGGCTTGGATTTGGGATTG------TTGCAGGCTTT-----------------GG-TCTGCTCTTCTGAAATGAATGACAGAGAGGGTG--ATTTTATCTATGTTG---AACCTGCAT-TAGATGTGATA---ACTATTTTGCATCTATCCTGT-AG----------------------------GT-CTGCA---------------------------------TGATCT----AAACTTGACCTCAAATCAGGTAGGACTACCCGCTGAACTTAAGCAT?????AGCATATCAATAAGCGGAGGAAAAGAAACTAACAAGGATTCCCATAGTAACTGCGAGTGAAGTGGGATAAGCTCAAATTTGTAAT-CTGGCA---GTC-CTT-GGCTGTCCGAGTTGTAATCTAGAGAAGTGCTTACCTGTGCTGGA--CCATGTACAAGTCTCCTGGAATGGAGCATCACAGAGGGTGAGAATCCCGTCTTTGACATGGAC--TACCGGTGCTCC-TAGGTGTGCTCTCAAAGAGTCGAGTTGTTTGGGAATGCAGCTCAAAATGGGTGGTAAATGCCATCTAAAGCTAAATATTGGCGAGAGACCGATAGCGAACAAGTACCGTGAGGGAAAGATGAAAAGAACTTTGGAAAGAGAGTTAAACAGTACGTGAAATTGCTGAAAGGGAAACGCTTGAAGTCAGTCGCATT-AGGTGGAAATCAACC-TT--GCTTTTGCTTGGTGTACTTTCC---TTC-TGATGGGTCAGCATCAATTTTGGTTGCTGGATAAG-GTTC-TTGGGAATGTGGCATC-CT-----TGGATGTGTTATAGCCCTTGG-ACGCATACAGCAGCTGAGATTGAGGAACTCAGCAT--GCC-------GCAA-GGC----TGGGC----TT-TTGTC-CACAC----TACGTGCTTAGGAT-GCTGGCA-TAATGGCTTTAATCGACCCGTCTTGAAACACGGACCAAGGAGTCTAACATACCTGCGAGTGTTTGGGTGG--AAAACCCATGCGCGTAATGAAAGTG-A--TGGTTGAGATCCCTGTC-----------GT-GGGGAGCATCGACGCCCAGACCGGACCTT-TTGTGATGGATCTGC-GGTAGAGCATGTATGTTGGGACCCGAAAGATGGTGAACTATGCCTGAATAGGGTGAAGCCAGAGGAAACTCTGGTGGAGGCTCGTAGCGATTCTGACGTGCAAATCGATCGTCAAATTTGGGTATAGGGGCGAAAGACTAATCGAACCATCTAGTAGCTGGTTCCTGCCGAAGTTTCCCTCAGGATAGCAGAAACTCG---TATCAGATTTATGTGGTAAAGCGAATGATTAGAGGCCTTGGGGTTGAAACAACCTTAACCTATTCTCAAACTTTAAATATGTAAGAACAAGCTGTCTCTTGA--TTGGACTGCTT-GGTGATTGAGAGTTTCTAGTGGGCCATTTTTGGTAAGCAGAACTGGCGATGC-GGGATGAACCGAACGTGAGGTTAAGGTGCCGGAATTCACGCTCATCAGACACCACAAAAGGTGTTAGTTCATCTAGACAGCAGGACGGTGGCCATGGAAGTCGGAATCCGCTAAGGAGTGTGTAACAACTCACCTGCCGAATGAACTAGCCCTGAAAATGGATGGCGC----TTAAG-CG---TGATACCCATACCTCA-CCGTCAGT-GTTGAAG-TGATGCACTGA-CGAGTAGGCAGGCGTGGAGGTCAGTGAAGAAGCCTAGGCA?????????????????????????????????????GCTGAGACTCCTGAAGGTCAAGCTTGCGGTCTTGTGAAGAATTTGGCATTAATGGCTTGTATTTCGGTCGGTTCGTTTTCCGGGCCTGTCATTGAGTTCTTAGAAGAGTGGGGACTGGAGTCTTTGGAAGAGAACGCACATTCATCGACGTCGTTCACCAAGGTGTTTGTTAATGGTGTTTGGATCGGTGTACATCGTGACGCGGCTAACCTCGTGAAGACCCTGAAGAGGTTAAGGAGAAGAGACGATATTAGTACGGAGATTTCTGTTGTCAGAGATATTCGGGAAAGGGAGATGCGGGTATATACTGATGCGGGTCGGGTTTGCAGGCCACTATTCATCGTGGAAGATCAACAGTTGATCTTGCAAAAGAAACATATCAGGTGGCTAAATAATGGGGCTGACGATGAAGGGCAAGAGTTCAAGTGGGAACAGTTGATCAAGGGCGGTATCATCGAGCTTCTTGATTCTGAAGAGGAGGAGACAGTCATGATCTCGATGACGCCCGAAGACCTGGAGAATTCCCGGTTGCAACAGAGGGGCATTGATCCTCACGCAAACGATGGCGAGTTCGATCCTGCTGCCCGTTTGAAGGCTGGAACTCACGCACATACTTGGACACATTGCGAGATTCATCCGAGTATGATTCTTGGCATTTGTGCCAGTATCATTCCCTTCCCCGACCATAACCAGG
>Inosperma_zonativeliferum_6441
?????????????????????????????AAGGTCATTATCGAGAT----AAAAACATGA------CAAGTTGTTGCTGGCCTCCTT------GGCATTTCGTGCACGCT------TGTTAT-TTCTCATTTT--ACATATCC-TTTGTGCACCTTCT----GTAG---------ATTTGG------------------------------------------------TTT--AGGACTGCTTAGCAAGGATTG-TCATCTAATCTTTGC--AGGCTTTCCTTATTA----TTTCAGAT-CTATGTTT----CATTTTTGTATACCCC--AGTGT----TTATATGAAGGCA--ATTGAATGGCACACTTTGTGTGTCT-TTTATATAATGCATATACAACTTTCAGCAACGGATCTCTTGGCTCTCGCATCGATGAAGAACGCAGCGAAATGCGATAAGTAATGTGAATTGCAGAATTCAGTGAATCATCGAATCTTTGAACGCATCTTGCGCTCCTTGG-TATTCCGAGGAGCATGCCTGTTTGAGTGTCA--TTATTATATCTCAA-CCATTTCCATTTG-----TTTGGAATATGGCTTGGATCTGGGAGTT------ATGCAGGCCCT--TT-------GTGTTGGG-TCTGCTCTCCTGAAATGAATGACAGAGAGGATGACATTTTATCTATGTTT-A-AACCTGCAT-TAGATGTGATA---ACTGTTTTGCATCTATCCTGT-GGG---------------------------AT-CTGCA---------------------------------TGATCT----AAACTTGACCTCAAATCA??????????????????????????????????????????????????????????????????????????????AGTAACTGCGAGTGAAGTGGGATAAGCTCAAATTTGTAAT-CTGGCA---GTC-CTT-GGCTGTCCGAGTTGTAATCTAGAGAAGTGCTTACCTGTGCTGGA--CCATGTACAAGTCTCCTGGAATGGAGCATCACAGAGGGTGAGAATCCCGTCTTTGACATGGAC--TACCAGTGCGTC-CAGGTGTGCTCTCAAAGAGTCGAGTTGTTTGGGAATGCAGCTCAAAATGGGTGGTAAATGCCATCTAAAGCTAAATATTGGCGAGAGACCGATAGCGAACAAGTACCGTGAGGGAAAGATGAAAAGAACTTTGGAAAGAGAGTTAAACAGTACGTGAAATTGCTGAAAGGGAAACGCTTGAAGTCAGTCGCATT-GGGTGGAAATCAACC-TC--GCTTTTGCTTGGTGTACTTTCC---ATC-TGATGGGTCAGCATCAATTTTGGTTGCTGGATAAA-GTTC-TTGGGAATGTGGCATC-TT-----TGGATGTGTTATAGCCCTTGG-ACGCATACAGCAGCTGAGATTGAGGAACTCAGCAT--GCC-------GCGA-GGC----TGGGC-----T-TTGTC-CACAT----AACGTGCTTAGGAT-GCTGGCA-TAATGGCTTTAATCGACCCGTCTTGAAACACGGACCAAGGAGTCTAACATGCCTGCGAGTGTTTGGGTGG--AAAACCCATGCGCGTAATGAAAGTG-A--TGGTTGAGATCCCTGTC-----------GT-GGGGAGCATCGACGCCCAGACCGGACCTT-TTGTGATGGATCTGC-GGTAGAGCATGTATGTTGGGACCCGAAAGATGGTGAACTATGCCTGAATAGGGTGAAGCCAGAGGAAACTCTGGTGGAGGCTCGTAGCGATTCTGACGTGCAAATCGATCGTCAAATTTGGGTATAGGGGCGAAAGACTAATCGAACCATCTAGTAGCTGGTTCCTGCCGAAGTTTCCCTCAGGATAGCAGAAACTCG---TATCAGATTTATGTGGTAAAGCGAATGATTAGAGGCCTTGGGGTTGAAACAACCTTAACCTATTCTCAAACTTTAAATATGTAAGAACAAGCTGTCTCTTGA--TTGGACTGCTT-GGCGATTGAGAGTTTCTAGTGGGCCATTTTTGGTAAGCAGAACTGGCGATGC-GGGATGAACCGAACGTGAGGTTAAGGTGCCGGAATTCACGCTCATCAGACACCACAAAAGGTGTTAGTTCATCTAGACAGCAGGACGGTGGCCATGGAAGTCGGAATCCGCTAAGGAGTGTGTAACAACTCACCTGCCGAATGAACTAGCCCTGAAAATGGATGGCGC----TTAAG-CG---TGATACCCATACCTCA-CCGTCAGT-GTTGAAG-TGACGCGCTGA-CGAGTAGGCAGGCGTGGAGGTCAGTGAAGAAGCC?????????????????????????????????????????????TGAGACCCCTGAAGGTCAAGCTTGCGGTCTTGTGAAGAATTTAGCATTAATGGCTTGTATTTCGGTCGGTTCGTTTTCCGGGCCTGTAATTGAGTTCTTAGAAGAGTGGGGACTGGAGTCTTTGGAAGAGAACGCACATTCATCGACGTCGTTCACCAAGGTGTTTGTTAATGGTGTTTGGATTGGTGTCCACCGTGACGCGGCTAACCTGGTGAAGACCCTGAAGAGGTTAAGGAGAAGAGACGATATTAGTACGGAGATTTCTGTTGTCAGAGATATAAGGGAAAGGGAAATGCGGGTATATACTGATGCGGGTCGGGTTTGCAGGCCTCTATTCATCGTGGAAGACCAACAGTTGATCTTGCAAAAGAAACATATTAGGTGGCTAAATAATGGGGCTGACGATGAAGGGCAAGAGTTCAAGTGGGAACAGTTGATCAAGGGTGGTATCATCGAGCTTCTTGATTCTGAAGAGGAGGAGACCGTCATGATCTCGATGACGCCCGAAGACCTGGAGAATTCCCGGCTGCAACAGAGGGGCATTGATCCTCACGCAAACGATGGCGAGTTTGATCCTGCTGCCCGTTTGAAGGCTGGAACTCACGCACATACTTGGACACATTGCGAGATTCATCCGAGTATGATTCTTGGCATTTGTGCTAGTATCATTCCCTTCCCCGATCATAACCAGG
